# Supplementary material for: Distinct stabilization of the human T cell leukemia virus type 1 immature Gag lattice
Source: Nat Struct Mol Biol. 2024 Sep 6;32(2):268–76. doi: 10.1038/s41594-024-01390-8 (PMC11832423; doi:10.1038/s41594-024-01390-8)
Supplement: Supplementary file 9 — Source data for nanoDSF analysis, including biological replicates. [file 41594_2024_1390_MOESM9_ESM.xlsx]

## Sheet: Sheet legend
Sheet number	Experiment	Location
2	HTLV-1 pre-assembly first derivative fluorescence ratio	Extended data figure 8
3	HIV-1 pre-assembly first derivative fluorescence ratio	Extended data figure 8
4	HTLV-1 post-assembly first derivative fluorescence ratio	Extended data figure 8
5	HIV-1 post-assembly first derivative fluorescence ratio	Extended data figure 8
6	HTLV-1 pre-assembly turbidity	Extended data figure 8
7	HIV-1 pre-assembly turbidity	Extended data figure 8
8	HTLV-1 post-assembly turbidity	Extended data figure 8
9	HIV-1 post-assembly turbidity	Extended data figure 8
10	HTLV-1 pre-assembly cumulant radius	Extended data figure 8
11	HIV-1 pre-assembly cumulant radius	Extended data figure 8
12	HTLV-1 post-assembly cumulant radius	Extended data figure 8
13	HIV-1 post-assembly cumulant radius	Extended data figure 8
14	HTLV-1 pre-assembly first derivative fluorescence ratio	Biological replicate 2
15	HIV-1 pre-assembly first derivative fluorescence ratio	Biological replicate 2
16	HTLV-1 post-assembly first derivative fluorescence ratio	Biological replicate 2
17	HIV-1 post-assembly first derivative fluorescence ratio	Biological replicate 2
18	HTLV-1 pre-assembly turbidity	Biological replicate 2
19	HIV-1 pre-assembly turbidity	Biological replicate 2
20	HTLV-1 post-assembly turbidity	Biological replicate 2
21	HIV-1 post-assembly turbidity	Biological replicate 2
22	HTLV-1 pre-assembly cumulant radius	Biological replicate 2
23	HIV-1 pre-assembly cumulant radius	Biological replicate 2
24	HTLV-1 post-assembly cumulant radius	Biological replicate 2
25	HIV-1 post-assembly cumulant radius	Biological replicate 2
26	HTLV-1 pre-assembly first derivative fluorescence ratio	Biological replicate 3
27	HIV-1 pre-assembly first derivative fluorescence ratio	Biological replicate 3
28	HTLV-1 post-assembly first derivative fluorescence ratio	Biological replicate 3
29	HIV-1 post-assembly first derivative fluorescence ratio	Biological replicate 3
30	HTLV-1 pre-assembly turbidity	Biological replicate 3
31	HIV-1 pre-assembly turbidity	Biological replicate 3
32	HTLV-1 post-assembly turbidity	Biological replicate 3
33	HIV-1 post-assembly turbidity	Biological replicate 3
34	HTLV-1 pre-assembly cumulant radius	Biological replicate 3
35	HIV-1 pre-assembly cumulant radius	Biological replicate 3
36	HTLV-1 post-assembly cumulant radius	Biological replicate 3
37	HIV-1 post-assembly cumulant radius	Biological replicate 3

## Sheet: Sheet2
ca2_a_1_50mM MES pH 6, 50mM NaCl.xlsx - Ratio (unfolding) - Data Points	ca2_a_1_50mM MES pH 6, 50mM NaCl.xlsx - Unnamed: 9	ca2_a_1_50mM MES pH 6, 50mM NaCl.xlsx - Unnamed: 10	ntd2_a_1.2_50mM MES pH 6, 50mM NaCl.xlsx - Unnamed: 9	ntd2_a_1.2_50mM MES pH 6, 50mM NaCl.xlsx - Unnamed: 10	ctd2_a_0.8_50mM MES pH 6, 50mM NaCl.xlsx - Unnamed: 9	ctd2_a_0.8_50mM MES pH 6, 50mM NaCl.xlsx - Unnamed: 10
T [°C]	Ratio 350 nm / 330 nm	S.D.	Ratio 350 nm / 330 nm	S.D.	Ratio 350 nm / 330 nm	S.D.
15.0021	9.97099e-05	0.000183162	-4.73094e-05	8.32308e-05	-7.82743e-05	0.000219455
15.15	9.42883e-05	0.000174604	-4.67631e-05	8.19751e-05	-7.68322e-05	0.000215776
15.2978	8.89174e-05	0.000166074	-4.62187e-05	8.07003e-05	-7.54976e-05	0.000212264
15.4457	8.36009e-05	0.000157583	-4.56766e-05	7.94057e-05	-7.42727e-05	0.000208935
15.5936	7.83428e-05	0.000149138	-4.51371e-05	7.80909e-05	-7.31586e-05	0.000205807
15.7415	7.31469e-05	0.000140752	-4.46008e-05	7.67556e-05	-7.21546e-05	0.000202897
15.8893	6.80164e-05	0.000132438	-4.40681e-05	7.53997e-05	-7.12588e-05	0.000200219
16.0372	6.29545e-05	0.000124212	-4.35396e-05	7.40232e-05	-7.04671e-05	0.000197789
16.1851	5.79637e-05	0.000116093	-4.30159e-05	7.26263e-05	-6.97737e-05	0.000195618
16.333	5.30456e-05	0.000108104	-4.24974e-05	7.12094e-05	-6.9171e-05	0.000193714
16.4809	4.82013e-05	0.000100272	-4.19849e-05	6.97728e-05	-6.86489e-05	0.000192082
16.6287	4.34313e-05	9.26339e-05	-4.14786e-05	6.83172e-05	-6.81956e-05	0.00019072
16.7766	3.87357e-05	8.52334e-05	-4.09791e-05	6.68431e-05	-6.77976e-05	0.000189625
16.9245	3.41128e-05	7.81279e-05	-4.04869e-05	6.53512e-05	-6.74405e-05	0.000188787
17.0724	2.956e-05	7.13901e-05	-4.00022e-05	6.38424e-05	-6.71095e-05	0.000188191
17.2202	2.50726e-05	6.51133e-05	-3.95251e-05	6.23177e-05	-6.67899e-05	0.00018782
17.3681	2.06443e-05	5.94179e-05	-3.90559e-05	6.07778e-05	-6.64671e-05	0.000187652
17.516	1.62672e-05	5.44562e-05	-3.85943e-05	5.92239e-05	-6.61271e-05	0.000187666
17.6639	1.19333e-05	5.0414e-05	-3.81399e-05	5.76571e-05	-6.57568e-05	0.000187837
17.8118	7.63383e-06	4.7498e-05	-3.7692e-05	5.60785e-05	-6.5344e-05	0.000188145
17.9596	3.35947e-06	4.59001e-05	-3.72493e-05	5.44895e-05	-6.48775e-05	0.000188576
18.1075	-9.00372e-07	4.57445e-05	-3.68101e-05	5.28917e-05	-6.43476e-05	0.000189129
18.2554	-5.15802e-06	4.70418e-05	-3.63716e-05	5.12864e-05	-6.37491e-05	0.000189819
18.4033	-9.42825e-06	4.96886e-05	-3.59301e-05	4.96736e-05	-6.30887e-05	0.000190688
18.5511	-1.37249e-05	5.3509e-05	-3.54811e-05	4.80507e-05	-6.2399e-05	0.000191819
18.699	-1.80507e-05	5.83125e-05	-3.50193e-05	4.64082e-05	-6.17632e-05	0.000193352
18.8469	-2.23746e-05	6.39339e-05	-3.45397e-05	4.47215e-05	-6.13628e-05	0.00019551
18.9948	-2.65895e-05	7.02375e-05	-3.40406e-05	4.2942e-05	-6.15364e-05	0.000198598
19.1427	-2.90729e-05	7.64762e-05	-3.379e-05	4.01725e-05	-6.44522e-05	0.00020051
19.2905	-3.14424e-05	8.27464e-05	-3.35838e-05	3.72321e-05	-6.81045e-05	0.000203049
19.4384	-3.3686e-05	8.89039e-05	-3.3425e-05	3.41776e-05	-7.24598e-05	0.000206149
19.5863	-3.57792e-05	9.48144e-05	-3.33116e-05	3.11099e-05	-7.74436e-05	0.000209723
19.7342	-3.76932e-05	0.000100361	-3.3237e-05	2.81917e-05	-8.29492e-05	0.000213654
19.882	-3.94031e-05	0.000105452	-3.31924e-05	2.56681e-05	-8.88417e-05	0.000217783
20.0299	-4.08907e-05	0.000110021	-3.317e-05	2.38749e-05	-9.49628e-05	0.000221924
20.1778	-4.2152e-05	0.000114039	-3.3165e-05	2.31889e-05	-0.000101147	0.000225888
20.3257	-4.32034e-05	0.000117519	-3.31765e-05	2.38886e-05	-0.000107225	0.000229486
20.4735	-4.40728e-05	0.000120507	-3.3204e-05	2.6003e-05	-0.000113027	0.000232545
20.6214	-4.4786e-05	0.000123068	-3.32462e-05	2.93169e-05	-0.0001184	0.000234923
20.7693	-4.53677e-05	0.000125276	-3.33011e-05	3.35138e-05	-0.000123215	0.000236529
20.9172	-4.5849e-05	0.000127219	-3.33651e-05	3.82916e-05	-0.000127372	0.000237315
21.0651	-4.62526e-05	0.000128989	-3.34333e-05	4.3405e-05	-0.00013078	0.000237269
21.2129	-4.65792e-05	0.000130658	-3.35013e-05	4.86656e-05	-0.000133358	0.000236406
21.3608	-4.67949e-05	0.00013226	-3.35657e-05	5.39287e-05	-0.000135027	0.000234763
21.5087	-4.6823e-05	0.000133765	-3.36239e-05	5.90853e-05	-0.000135724	0.000232395
21.6566	-4.65636e-05	0.000135098	-3.36735e-05	6.40571e-05	-0.000135419	0.000229401
21.8044	-4.59286e-05	0.000136153	-3.37145e-05	6.87901e-05	-0.000134112	0.000225942
21.9523	-4.48549e-05	0.000136802	-3.37505e-05	7.32475e-05	-0.00013183	0.000222213
22.1002	-4.33125e-05	0.000136902	-3.37878e-05	7.74065e-05	-0.000128646	0.000218438
22.2481	-4.13092e-05	0.000136315	-3.38373e-05	8.12574e-05	-0.000124684	0.000214875
22.396	-3.88875e-05	0.000134911	-3.39141e-05	8.47969e-05	-0.000120102	0.000211796
22.5438	-3.61098e-05	0.000132556	-3.40329e-05	8.80181e-05	-0.000115063	0.000209466
22.6917	-3.30557e-05	0.000129153	-3.42082e-05	9.09079e-05	-0.000109697	0.000208128
22.8396	-2.98236e-05	0.000124674	-3.44556e-05	9.34484e-05	-0.000104097	0.000207977
22.9875	-2.65236e-05	0.000119162	-3.47921e-05	9.5623e-05	-9.83177e-05	0.000209154
23.1353	-2.32714e-05	0.000112715	-3.52326e-05	9.74163e-05	-9.23749e-05	0.000211734
23.2832	-2.01774e-05	0.000105477	-3.57866e-05	9.88129e-05	-8.62555e-05	0.000215719
23.4311	-1.73426e-05	9.76393e-05	-3.64597e-05	9.97955e-05	-7.9931e-05	0.000221036
23.579	-1.48547e-05	8.94248e-05	-3.72559e-05	0.000100349	-7.33923e-05	0.000227555
23.7269	-1.27792e-05	8.10784e-05	-3.81777e-05	0.000100464	-6.6671e-05	0.000235117
23.8747	-1.11407e-05	7.28331e-05	-3.92266e-05	0.00010014	-5.98239e-05	0.000243549
24.0226	-9.91818e-06	6.48953e-05	-4.0402e-05	9.93803e-05	-5.29093e-05	0.000252664
24.1705	-9.05389e-06	5.74552e-05	-4.17011e-05	9.81928e-05	-4.59883e-05	0.000262264
24.3184	-8.46789e-06	5.06964e-05	-4.31191e-05	9.65889e-05	-3.91253e-05	0.00027214
24.4662	-8.07505e-06	4.47888e-05	-4.46489e-05	9.45848e-05	-3.23769e-05	0.000282068
24.6141	-7.81153e-06	3.98539e-05	-4.62816e-05	9.22006e-05	-2.5791e-05	0.000291854
24.762	-7.65047e-06	3.59071e-05	-4.80087e-05	8.94619e-05	-1.94188e-05	0.000301341
24.9099	-7.60944e-06	3.28253e-05	-4.9821e-05	8.63988e-05	-1.33155e-05	0.000310404
25.0578	-7.72286e-06	3.03743e-05	-5.17107e-05	8.30453e-05	-7.52928e-06	0.000318946
25.2056	-8.0149e-06	2.82984e-05	-5.36751e-05	7.94459e-05	-2.08488e-06	0.000326896
25.3535	-8.49041e-06	2.64023e-05	-5.5713e-05	7.56601e-05	3.02991e-06	0.0003342
25.5014	-9.13115e-06	2.45904e-05	-5.7822e-05	7.17586e-05	7.85457e-06	0.000340811
25.6493	-9.89854e-06	2.28599e-05	-5.9996e-05	6.78259e-05	1.24352e-05	0.000346686
25.7971	-1.07454e-05	2.12711e-05	-6.22257e-05	6.39555e-05	1.68256e-05	0.000351791
25.945	-1.1629e-05	1.99131e-05	-6.44973e-05	6.02413e-05	2.10825e-05	0.000356102
26.0929	-1.25197e-05	1.88614e-05	-6.67924e-05	5.67721e-05	2.52626e-05	0.000359592
26.2408	-1.33962e-05	1.8178e-05	-6.90902e-05	5.36253e-05	2.9401e-05	0.000362252
26.3887	-1.42359e-05	1.7925e-05	-7.13696e-05	5.08681e-05	3.34956e-05	0.000364114
26.5365	-1.50038e-05	1.81574e-05	-7.36126e-05	4.85543e-05	3.75064e-05	0.000365281
26.6844	-1.56528e-05	1.89238e-05	-7.58068e-05	4.67179e-05	4.13309e-05	0.000365912
26.8323	-1.61452e-05	2.02818e-05	-7.7944e-05	4.53713e-05	4.48116e-05	0.000366205
26.9802	-1.64711e-05	2.2292e-05	-8.00197e-05	4.45031e-05	4.77653e-05	0.000366363
27.128	-1.6653e-05	2.49868e-05	-8.20303e-05	4.40786e-05	5.00052e-05	0.000366558
27.2759	-1.6731e-05	2.83527e-05	-8.39727e-05	4.40442e-05	5.13573e-05	0.000366916
27.4238	-1.67693e-05	3.23467e-05	-8.58449e-05	4.43324e-05	5.16636e-05	0.000367505
27.5717	-1.68417e-05	3.6949e-05	-8.76469e-05	4.48671e-05	5.07898e-05	0.000368362
27.7196	-1.7009e-05	4.21695e-05	-8.93794e-05	4.55696e-05	4.86435e-05	0.000369513
27.8674	-1.73085e-05	4.80305e-05	-9.10433e-05	4.63654e-05	4.52045e-05	0.000370965
28.0153	-1.77448e-05	5.45464e-05	-9.26418e-05	4.71854e-05	4.05527e-05	0.000372682
28.1632	-1.82892e-05	6.17148e-05	-9.41773e-05	4.79692e-05	3.48722e-05	0.000374553
28.3111	-1.88822e-05	6.94948e-05	-9.56478e-05	4.86665e-05	2.84372e-05	0.000376396
28.4589	-1.94451e-05	7.77998e-05	-9.70472e-05	4.92372e-05	2.15891e-05	0.000377974
28.6068	-1.99021e-05	8.64816e-05	-9.83691e-05	4.96528e-05	1.47101e-05	0.000379009
28.7547	-2.01931e-05	9.53304e-05	-9.96113e-05	4.98986e-05	8.18885e-06	0.000379205
28.9026	-2.02668e-05	0.000104112	-0.000100772	4.99758e-05	2.37587e-06	0.00037829
29.0505	-2.00684e-05	0.000112591	-0.000101852	4.99013e-05	-2.45322e-06	0.000376052
29.1983	-1.9558e-05	0.000120529	-0.000102848	4.97037e-05	-6.10973e-06	0.000372375
29.3462	-1.87324e-05	0.000127699	-0.000103765	4.94202e-05	-8.47834e-06	0.000367245
29.4941	-1.76291e-05	0.000133925	-0.000104608	4.90922e-05	-9.50858e-06	0.000360737
29.642	-1.63092e-05	0.000139098	-0.000105388	4.87597e-05	-9.20188e-06	0.000352998
29.7898	-1.48421e-05	0.000143154	-0.000106119	4.84589e-05	-7.61257e-06	0.000344229
29.9377	-1.33007e-05	0.000146088	-0.000106811	4.82265e-05	-4.84869e-06	0.000334674
30.0856	-1.17587e-05	0.000147959	-0.000107473	4.80998e-05	-1.06659e-06	0.000324615
30.2335	-1.02881e-05	0.000148889	-0.000108117	4.81066e-05	3.54165e-06	0.000314344
30.3814	-8.95903e-06	0.000149016	-0.000108755	4.8262e-05	8.74927e-06	0.00030416
30.5292	-7.83105e-06	0.000148477	-0.000109401	4.85693e-05	1.43065e-05	0.000294351
30.6771	-6.95402e-06	0.000147408	-0.000110072	4.90196e-05	1.99619e-05	0.000285155
30.825	-6.3753e-06	0.000145911	-0.000110781	4.9589e-05	2.54743e-05	0.000276751
30.9729	-6.13771e-06	0.000144044	-0.000111538	5.02406e-05	3.06327e-05	0.000269258
31.1207	-6.26907e-06	0.000141827	-0.000112346	5.0929e-05	3.527e-05	0.000262735
31.2686	-6.78811e-06	0.00013927	-0.000113208	5.16048e-05	3.92677e-05	0.00025721
31.4165	-7.69555e-06	0.000136394	-0.000114125	5.22188e-05	4.25739e-05	0.00025268
31.5644	-8.96464e-06	0.000133249	-0.000115099	5.27257e-05	4.52033e-05	0.000249123
31.7123	-1.05518e-05	0.000129932	-0.000116133	5.30857e-05	4.72322e-05	0.000246478
31.8601	-1.23965e-05	0.000126588	-0.000117232	5.32639e-05	4.87954e-05	0.000244632
32.008	-1.44295e-05	0.000123425	-0.000118402	5.32304e-05	5.00595e-05	0.000243429
32.1559	-1.65737e-05	0.000120693	-0.000119653	5.29644e-05	5.11942e-05	0.000242691
32.3038	-1.87536e-05	0.000118656	-0.000120996	5.24595e-05	5.2365e-05	0.000242236
32.4516	-2.08927e-05	0.000117531	-0.000122442	5.17283e-05	5.373e-05	0.000241888
32.5995	-2.29133e-05	0.00011744	-0.000123999	5.08062e-05	5.54335e-05	0.000241483
32.7474	-2.47265e-05	0.000118363	-0.000125681	4.97458e-05	5.7619e-05	0.000240853
32.8953	-2.6234e-05	0.000120126	-0.000127492	4.86107e-05	6.04216e-05	0.000239852
33.0432	-2.73416e-05	0.000122433	-0.000129436	4.74765e-05	6.39507e-05	0.000238386
33.191	-2.79933e-05	0.000124951	-0.000131507	4.64269e-05	6.82858e-05	0.00023642
33.3389	-2.81801e-05	0.000127393	-0.000133693	4.55468e-05	7.34606e-05	0.000233985
33.4868	-2.79231e-05	0.000129559	-0.000135974	4.49163e-05	7.9438e-05	0.000231171
33.6347	-2.72522e-05	0.000131322	-0.00013833	4.46011e-05	8.6128e-05	0.000228139
33.7825	-2.61952e-05	0.000132602	-0.000140743	4.46385e-05	9.34041e-05	0.000225113
33.9304	-2.47695e-05	0.000133364	-0.000143195	4.5034e-05	0.000101096	0.000222367
34.0783	-2.29856e-05	0.000133619	-0.00014567	4.57646e-05	0.000109011	0.000220209
34.2262	-2.08685e-05	0.000133421	-0.000148153	4.67835e-05	0.000116956	0.000218947
34.3741	-1.84573e-05	0.000132864	-0.000150632	4.80248e-05	0.000124765	0.000218842
34.5219	-1.57987e-05	0.000132079	-0.000153093	4.94051e-05	0.000132325	0.000220068
34.6698	-1.2952e-05	0.000131218	-0.000155529	5.08348e-05	0.000139577	0.000222713
34.8177	-9.99726e-06	0.000130453	-0.000157932	5.22291e-05	0.00014651	0.000226801
34.9656	-7.02486e-06	0.000129943	-0.000160295	5.35154e-05	0.000153125	0.00023231
35.1134	-4.12556e-06	0.000129817	-0.000162603	5.46361e-05	0.000159435	0.000239166
35.2613	-1.38349e-06	0.000130158	-0.000164845	5.55439e-05	0.000165491	0.000247236
35.4092	1.12472e-06	0.000130996	-0.00016701	5.61964e-05	0.000171414	0.000256347
35.5571	3.32586e-06	0.000132328	-0.000169089	5.65527e-05	0.000177382	0.000266283
35.705	5.14753e-06	0.000134135	-0.000171069	5.65776e-05	0.000183597	0.000276781
35.8528	6.52398e-06	0.000136389	-0.000172937	5.62448e-05	0.000190238	0.000287538
36.0007	7.40386e-06	0.000139051	-0.000174676	5.55374e-05	0.00019743	0.000298266
36.1486	7.76125e-06	0.000142058	-0.000176267	5.44531e-05	0.00020525	0.000308755
36.2965	7.59985e-06	0.000145323	-0.000177693	5.30025e-05	0.000213755	0.000318875
36.4443	6.96369e-06	0.000148729	-0.000178943	5.12142e-05	0.000222966	0.000328577
36.5922	5.93878e-06	0.000152133	-0.000180005	4.91441e-05	0.00023286	0.000337889
36.7401	4.64396e-06	0.000155392	-0.000180866	4.68721e-05	0.000243377	0.000346922
36.888	3.21384e-06	0.00015838	-0.000181507	4.44928e-05	0.000254443	0.000355823
37.0359	1.77452e-06	0.000160982	-0.000181908	4.2112e-05	0.000266009	0.000364735
37.1837	4.304e-07	0.000163112	-0.000182051	3.98495e-05	0.000278045	0.000373768
37.3316	-7.32726e-07	0.00016472	-0.000181921	3.78347e-05	0.000290535	0.000382988
37.4795	-1.63561e-06	0.000165794	-0.000181503	3.61973e-05	0.000303461	0.000392423
37.6274	-2.20299e-06	0.00016633	-0.000180785	3.5058e-05	0.000316813	0.000402085
37.7752	-2.36047e-06	0.000166334	-0.000179765	3.45105e-05	0.000330594	0.000411957
37.9231	-2.02589e-06	0.00016581	-0.000178451	3.4599e-05	0.000344809	0.000421979
38.071	-1.128e-06	0.000164781	-0.00017686	3.5304e-05	0.000359472	0.000432064
38.2189	3.8068e-07	0.00016329	-0.00017502	3.65516e-05	0.000374605	0.000442105
38.3667	2.53696e-06	0.000161411	-0.000172959	3.82297e-05	0.000390242	0.000451993
38.5146	5.37306e-06	0.000159241	-0.000170712	4.02089e-05	0.000406419	0.000461595
38.6625	8.91842e-06	0.000156882	-0.000168321	4.23619e-05	0.000423154	0.000470778
38.8104	1.3208e-05	0.000154418	-0.000165833	4.45789e-05	0.000440426	0.000479404
38.9583	1.82881e-05	0.000151911	-0.000163296	4.67736e-05	0.000458172	0.000487316
39.1061	2.42128e-05	0.000149405	-0.00016076	4.88808e-05	0.000476309	0.000494324
39.254	3.10332e-05	0.000146929	-0.000158273	5.08547e-05	0.000494745	0.000500214
39.4019	3.87838e-05	0.000144498	-0.000155881	5.26636e-05	0.000513399	0.000504739
39.5498	4.74673e-05	0.000142136	-0.000153628	5.42838e-05	0.00053222	0.000507623
39.6977	5.70511e-05	0.000139882	-0.000151555	5.56901e-05	0.000551199	0.000508598
39.8455	6.74736e-05	0.000137795	-0.000149703	5.68532e-05	0.00057034	0.000507448
39.9934	7.8658e-05	0.000135962	-0.000148104	5.77452e-05	0.000589663	0.000504066
40.1413	9.05312e-05	0.000134492	-0.000146778	5.83507e-05	0.00060919	0.000498483
40.2892	0.00010304	0.000133503	-0.00014573	5.8664e-05	0.000628934	0.000490877
40.437	0.000116177	0.000133085	-0.00014496	5.86873e-05	0.000648896	0.000481547
40.5849	0.000129972	0.0001333	-0.000144463	5.84334e-05	0.000669062	0.000470854
40.7328	0.000144449	0.000134194	-0.000144228	5.79339e-05	0.00068939	0.000459206
40.8807	0.000159611	0.000135808	-0.000144245	5.72479e-05	0.000709818	0.000447044
41.0285	0.000175428	0.000138166	-0.000144508	5.64621e-05	0.000730276	0.000434796
41.1764	0.000191843	0.000141268	-0.000145019	5.56787e-05	0.000750695	0.000422838
41.3243	0.000208807	0.000145064	-0.000145782	5.50034e-05	0.000770997	0.000411507
41.4722	0.000226287	0.000149448	-0.000146804	5.45307e-05	0.000791129	0.000401108
41.6201	0.000244258	0.000154269	-0.000148084	5.43376e-05	0.000811102	0.000391882
41.7679	0.000262693	0.000159367	-0.000149612	5.44769e-05	0.00083099	0.000383996
41.9158	0.000281554	0.000164578	-0.000151372	5.49705e-05	0.000850916	0.000377534
42.0637	0.000300801	0.000169753	-0.000153347	5.58047e-05	0.000871054	0.000372502
42.2116	0.000320401	0.000174762	-0.000155512	5.69317e-05	0.000891596	0.000368833
42.3594	0.00034033	0.000179497	-0.000157833	5.82812e-05	0.00091274	0.000366386
42.5073	0.000360563	0.000183869	-0.000160267	5.97762e-05	0.000934681	0.000364946
42.6552	0.000381073	0.000187808	-0.000162765	6.13447e-05	0.000957593	0.000364251
42.8031	0.000401824	0.000191272	-0.000165273	6.29239e-05	0.000981646	0.000364016
42.951	0.000422794	0.000194242	-0.000167737	6.44633e-05	0.00100704	0.000363962
43.0988	0.000443986	0.000196724	-0.000170109	6.59271e-05	0.00103398	0.000363865
43.2467	0.000465418	0.000198757	-0.000172342	6.72965e-05	0.00106265	0.000363629
43.3946	0.000487121	0.000200407	-0.000174397	6.85719e-05	0.0010931	0.000363294
43.5425	0.000509144	0.00020174	-0.000176239	6.97731e-05	0.00112537	0.000363013
43.6903	0.000531553	0.000202805	-0.000177837	7.09325e-05	0.00115942	0.000363019
43.8382	0.000554436	0.000203612	-0.000179162	7.20829e-05	0.00119518	0.000363626
43.9861	0.000577914	0.000204141	-0.000180185	7.32539e-05	0.00123257	0.000365197
44.134	0.000602143	0.000204369	-0.000180877	7.44693e-05	0.0012715	0.000368094
44.2819	0.000627315	0.000204266	-0.000181212	7.57466e-05	0.00131186	0.000372615
44.4297	0.000653657	0.000203811	-0.000181171	7.70984e-05	0.00135361	0.000378978
44.5776	0.000681431	0.000202986	-0.000180741	7.85299e-05	0.00139675	0.000387301
44.7255	0.000710941	0.000201728	-0.000179914	8.00345e-05	0.0014413	0.000397606
44.8734	0.000742594	0.000199861	-0.000178686	8.1596e-05	0.00148734	0.000409822
45.0212	0.000776896	0.000197088	-0.00017705	8.31905e-05	0.00153494	0.000423802
45.1691	0.00081443	0.000193044	-0.000174999	8.47829e-05	0.0015842	0.00043935
45.317	0.000855825	0.000187367	-0.000172516	8.63233e-05	0.00163521	0.00045621
45.4649	0.000901739	0.000179744	-0.00016958	8.77508e-05	0.00168804	0.000474079
45.6128	0.000952829	0.000170029	-0.000166161	8.89917e-05	0.00174276	0.000492617
45.7606	0.00100976	0.000158418	-0.000162215	8.99487e-05	0.00179943	0.000511477
45.9085	0.00107319	0.000145789	-0.00015769	9.05e-05	0.00185809	0.000530294
46.0564	0.00114375	0.000134315	-0.000152514	9.05062e-05	0.00191878	0.000548689
46.2043	0.00122206	0.000128204	-0.000146604	8.98349e-05	0.00198153	0.000566283
46.3521	0.00130864	0.000133355	-0.000139865	8.83638e-05	0.0020464	0.000582717
46.5	0.00140392	0.000154211	-0.00013219	8.59863e-05	0.00211345	0.000597661
46.6479	0.0015082	0.00019087	-0.000123449	8.26244e-05	0.00218274	0.000610844
46.7958	0.0016216	0.000240691	-0.00011349	7.82516e-05	0.00225436	0.000622067
46.9437	0.00174405	0.00030086	-0.000102136	7.2922e-05	0.00232837	0.000631207
47.0915	0.00187533	0.000369164	-8.91784e-05	6.68291e-05	0.00240481	0.00063824
47.2394	0.00201501	0.000443875	-7.43851e-05	6.04409e-05	0.00248362	0.000643248
47.3873	0.0021625	0.000523516	-5.75168e-05	5.47347e-05	0.00256469	0.000646391
47.5352	0.00231706	0.000606734	-3.8324e-05	5.14621e-05	0.00264787	0.000647868
47.683	0.00247777	0.000692209	-1.65511e-05	5.29756e-05	0.00273299	0.000647931
47.8309	0.00264362	0.000778645	8.05835e-06	6.09506e-05	0.00281982	0.00064689
47.9788	0.00281349	0.000864813	3.57625e-05	7.53262e-05	0.00290813	0.000645079
48.1267	0.00298617	0.00094958	6.68118e-05	9.50873e-05	0.00299767	0.000642821
48.2746	0.0031605	0.00103195	0.000101453	0.000119319	0.0030882	0.00064039
48.4224	0.00333527	0.00111103	0.000139922	0.000147436	0.00317956	0.000637983
48.5703	0.0035093	0.00118603	0.000182434	0.000179079	0.00327161	0.000635729
48.7182	0.00368144	0.00125624	0.000229195	0.000214017	0.0033643	0.000633708
48.8661	0.00385063	0.00132103	0.000280394	0.000252074	0.00345765	0.000631935
49.0139	0.00401595	0.00137992	0.000336204	0.000293095	0.00355174	0.000630368
49.1618	0.00417655	0.00143245	0.000396775	0.000336928	0.00364666	0.000628929
49.3097	0.00433169	0.00147829	0.000462219	0.000383409	0.0037425	0.000627495
49.4576	0.00448065	0.00151714	0.000532607	0.000432351	0.00383941	0.000625875
49.6055	0.00462274	0.00154877	0.00060797	0.000483551	0.0039375	0.000623867
49.7533	0.0047573	0.00157296	0.00068829	0.000536767	0.00403685	0.000621287
49.9012	0.00488366	0.00158955	0.000773512	0.000591724	0.00413755	0.000617954
50.0491	0.00500114	0.00159837	0.000863543	0.000648109	0.00423973	0.000613683
50.197	0.00510903	0.00159928	0.00095824	0.000705563	0.00434352	0.000608304
50.3448	0.0052066	0.00159211	0.00105742	0.000763692	0.0044491	0.000601707
50.4927	0.00529313	0.0015767	0.00116085	0.000822089	0.00455662	0.000593862
50.6406	0.0053679	0.00155286	0.00126826	0.000880319	0.00466623	0.000584836
50.7885	0.00543023	0.00152043	0.00137934	0.000937944	0.00477803	0.000574765
50.9364	0.00547949	0.00147931	0.00149376	0.000994522	0.00489207	0.000563814
51.0842	0.00551515	0.0014295	0.00161115	0.00104959	0.00500838	0.000552155
51.2321	0.00553674	0.0013711	0.0017311	0.00110267	0.00512695	0.000539939
51.38	0.00554392	0.00130434	0.00185317	0.00115328	0.0052478	0.000527281
51.5279	0.00553649	0.00122958	0.00197686	0.00120097	0.00537094	0.000514309
51.6757	0.00551444	0.00114734	0.00210167	0.00124527	0.00549635	0.000501163
51.8236	0.00547794	0.00105829	0.00222701	0.00128575	0.00562399	0.00048798
51.9715	0.00542734	0.000963336	0.00235231	0.001322	0.00575384	0.000474845
52.1194	0.00536318	0.00086359	0.00247695	0.00135364	0.00588582	0.000461795
52.2673	0.00528618	0.000760505	0.00260031	0.00138032	0.00601987	0.000448817
52.4151	0.00519723	0.000655962	0.00272173	0.00140168	0.00615582	0.000435857
52.563	0.00509738	0.000552533	0.00284058	0.00141745	0.00629352	0.000422797
52.7109	0.00498784	0.000454035	0.00295621	0.00142738	0.0064328	0.000409454
52.8588	0.00486991	0.000366777	0.00306802	0.00143128	0.00657351	0.00039554
53.0066	0.00474494	0.000301758	0.00317541	0.00142899	0.00671543	0.000380679
53.1545	0.0046143	0.000274644	0.00327782	0.00142042	0.00685834	0.000364431
53.3024	0.00447938	0.000294005	0.00337478	0.00140548	0.00700202	0.000346334
53.4503	0.00434152	0.00034944	0.00346582	0.00138417	0.0071463	0.000325941
53.5982	0.004202	0.000424051	0.00355057	0.0013565	0.00729099	0.000302837
53.746	0.00406201	0.000506406	0.00362869	0.00132252	0.00743596	0.000276651
53.8939	0.00392261	0.000590352	0.00369992	0.00128235	0.00758104	0.000247072
54.0418	0.00378476	0.000672549	0.00376404	0.0012361	0.00772607	0.000213865
54.1897	0.00364927	0.000751047	0.00382088	0.00118398	0.00787084	0.000176839
54.3375	0.00351683	0.000824617	0.00387035	0.00112627	0.00801504	0.000135877
54.4854	0.00338799	0.000892456	0.0039124	0.0010633	0.00815829	9.099e-05
54.6333	0.0032632	0.000954042	0.00394701	0.000995481	0.00830014	4.28875e-05
54.7812	0.00314281	0.00100903	0.00397422	0.00092328	0.00844019	1.90601e-05
54.9291	0.00302707	0.00105723	0.00399409	0.000847253	0.008578	7.15019e-05
55.0769	0.00291618	0.00109855	0.00400669	0.000768049	0.00871322	0.000131504
55.2248	0.00281024	0.00113299	0.00401213	0.000686456	0.00884553	0.000194852
55.3727	0.00270929	0.00116062	0.00401058	0.00060345	0.0089746	0.000260733
55.5206	0.00261337	0.00118158	0.00400223	0.00052033	0.00910014	0.000328508
55.6684	0.00252249	0.00119603	0.00398732	0.000438951	0.00922179	0.000397583
55.8163	0.00243661	0.00120426	0.00396612	0.000362265	0.00933916	0.00046743
55.9642	0.00235565	0.00120664	0.00393892	0.000295392	0.00945183	0.000537572
56.1121	0.00227947	0.00120359	0.00390604	0.000247183	0.00955937	0.000607577
56.26	0.00220789	0.00119559	0.0038678	0.00022944	0.0096613	0.000677039
56.4078	0.0021407	0.00118306	0.00382458	0.000247572	0.00975715	0.000745624
56.5557	0.00207774	0.0011664	0.00377677	0.000293266	0.00984643	0.000813085
56.7036	0.0020188	0.001146	0.00372477	0.000354051	0.00992869	0.00087932
56.8515	0.0019637	0.00112221	0.00366903	0.000421412	0.0100035	0.000944351
56.9993	0.00191218	0.00109549	0.00360998	0.000490629	0.0100706	0.00100832
57.1472	0.00186396	0.00106631	0.00354804	0.000559089	0.0101298	0.00107142
57.2951	0.00181875	0.00103515	0.00348366	0.000625239	0.010181	0.00113386
57.443	0.00177624	0.0010025	0.00341722	0.000688096	0.0102241	0.0011958
57.5909	0.00173616	0.00096882	0.00334913	0.00074701	0.0102592	0.00125725
57.7387	0.00169824	0.000934556	0.00327974	0.000801524	0.0102861	0.00131817
57.8866	0.00166223	0.000900094	0.00320937	0.000851328	0.010305	0.00137835
58.0345	0.00162795	0.000865743	0.00313834	0.000896221	0.0103156	0.00143746
58.1824	0.00159524	0.000831735	0.00306691	0.000936092	0.0103181	0.00149506
58.3302	0.00156397	0.000798217	0.00299533	0.000970906	0.0103122	0.00155067
58.4781	0.00153402	0.000765265	0.00292381	0.00100069	0.0102979	0.00160375
58.626	0.00150531	0.00073289	0.00285252	0.00102551	0.0102752	0.00165373
58.7739	0.00147774	0.000701053	0.0027816	0.00104545	0.0102438	0.00169999
58.9217	0.00145125	0.000669667	0.00271113	0.00106062	0.0102037	0.00174195
59.0696	0.00142578	0.00063864	0.00264117	0.00107112	0.0101548	0.00177907
59.2175	0.00140128	0.000607887	0.00257177	0.00107708	0.0100971	0.00181094
59.3654	0.00137773	0.000577339	0.00250294	0.00107866	0.0100306	0.00183731
59.5133	0.00135511	0.000546978	0.0024347	0.00107602	0.00995526	0.00185806
59.6611	0.00133339	0.000516841	0.00236707	0.00106937	0.00987131	0.00187321
59.809	0.00131253	0.000487015	0.00230004	0.00105892	0.00977889	0.0018829
59.9569	0.00129252	0.000457615	0.00223363	0.00104494	0.00967822	0.00188731
60.1048	0.00127338	0.000428792	0.00216787	0.00102773	0.00956953	0.00188674
60.2527	0.00125515	0.000400746	0.00210278	0.00100759	0.00945309	0.00188154
60.4005	0.00123789	0.000373686	0.00203841	0.000984877	0.00932917	0.00187215
60.5484	0.00122167	0.0003478	0.00197481	0.000959958	0.00919803	0.001859
60.6963	0.00120653	0.000323261	0.00191202	0.000933245	0.00905997	0.00184251
60.8442	0.00119254	0.000300234	0.0018501	0.000905163	0.0089153	0.00182304
60.992	0.00117975	0.00027889	0.00178908	0.000876129	0.00876435	0.00180095
61.1399	0.00116824	0.000259411	0.00172899	0.000846545	0.00860752	0.00177659
61.2878	0.0011581	0.000241972	0.00166983	0.000816794	0.0084452	0.00175035
61.4357	0.00114949	0.000226707	0.00161162	0.000787215	0.00827779	0.00172266
61.5835	0.00114255	0.000213727	0.00155434	0.000758105	0.00810569	0.00169392
61.7314	0.00113746	0.000203094	0.001498	0.000729711	0.00792927	0.0016645
61.8793	0.00113438	0.000194789	0.00144258	0.000702233	0.00774886	0.0016347
62.0272	0.00113346	0.00018867	0.00138807	0.000675838	0.00756481	0.00160477
62.1751	0.00113481	0.000184453	0.00133445	0.000650656	0.00737748	0.00157488
62.3229	0.00113852	0.000181751	0.00128172	0.00062679	0.00718728	0.0015451
62.4708	0.00114461	0.000180122	0.00122987	0.000604288	0.00699464	0.0015153
62.6187	0.00115306	0.000179142	0.0011789	0.000583145	0.00680007	0.00148525
62.7666	0.00116383	0.000178434	0.00112884	0.000563315	0.00660403	0.00145465
62.9144	0.00117686	0.000177689	0.0010797	0.000544716	0.00640704	0.00142322
63.0623	0.00119207	0.000176703	0.00103152	0.000527245	0.00620958	0.00139069
63.2102	0.00120935	0.000175369	0.000984368	0.000510785	0.00601213	0.00135677
63.3581	0.00122857	0.00017365	0.000938272	0.000495224	0.00581516	0.00132125
63.506	0.00124956	0.000171542	0.000893277	0.00048045	0.00561918	0.00128402
63.6538	0.00127213	0.000169024	0.00084943	0.000466364	0.00542475	0.00124514
63.8017	0.00129613	0.000166038	0.000806789	0.000452883	0.00523248	0.0012048
63.9496	0.00132139	0.000162501	0.000765423	0.000439943	0.00504298	0.00116337
64.0975	0.00134784	0.000158341	0.000725403	0.000427501	0.0048568	0.00112134
64.2453	0.00137537	0.000153527	0.000686789	0.00041551	0.00467442	0.00107928
64.3932	0.00140389	0.000148076	0.00064962	0.000403924	0.00449624	0.00103771
64.5411	0.00143326	0.00014205	0.000613915	0.000392699	0.00432261	0.000997051
64.689	0.00146336	0.000135541	0.000579677	0.000381789	0.00415382	0.000957603
64.8369	0.00149409	0.00012865	0.000546898	0.000371155	0.00399004	0.000919533
64.9847	0.00152531	0.000121493	0.000515578	0.000360776	0.00383136	0.000882858
65.1326	0.0015569	0.000114167	0.000485733	0.000350645	0.00367775	0.000847451
65.2805	0.00158877	0.000106762	0.00045737	0.00034075	0.00352909	0.000813093
65.4284	0.00162077	9.93589e-05	0.000430479	0.000331063	0.00338516	0.000779526
65.5762	0.00165281	9.19883e-05	0.000405026	0.000321533	0.00324574	0.000746505
65.7241	0.00168474	8.46218e-05	0.000380958	0.000312092	0.00311058	0.000713876
65.872	0.00171643	7.72241e-05	0.00035821	0.000302664	0.00297942	0.000681532
66.0199	0.00174768	6.97948e-05	0.000336707	0.000293179	0.00285203	0.000649442
66.1678	0.00177825	6.23889e-05	0.00031636	0.000283573	0.00272828	0.000617599
66.3156	0.00180789	5.51201e-05	0.000297079	0.000273794	0.00260814	0.000585981
66.4635	0.00183635	4.82093e-05	0.000278769	0.000263802	0.0024917	0.000554616
66.6114	0.00186339	4.2086e-05	0.000261345	0.000253583	0.00237908	0.000523663
66.7593	0.00188886	3.75218e-05	0.000244726	0.000243143	0.00227049	0.00049343
66.9071	0.0019126	3.56904e-05	0.00022884	0.000232502	0.00216613	0.000464305
67.055	0.00193448	3.76863e-05	0.000213611	0.00022169	0.00206612	0.00043668
67.2029	0.0019544	4.36924e-05	0.000198966	0.000210747	0.0019705	0.000410924
67.3508	0.00197232	5.30306e-05	0.000184848	0.00019973	0.00187921	0.000387381
67.4987	0.00198822	6.48674e-05	0.000171208	0.000188721	0.00179213	0.000366369
67.6465	0.00200214	7.86098e-05	0.000158008	0.0001778	0.00170907	0.00034815
67.7944	0.00201412	9.38879e-05	0.000145214	0.000167041	0.00162975	0.000332883
67.9423	0.00202426	0.000110482	0.000132801	0.00015651	0.0015539	0.000320629
68.0902	0.00203264	0.000128278	0.000120749	0.00014625	0.00148127	0.000311287
68.238	0.00203937	0.000147215	0.000109037	0.000136278	0.00141166	0.000304565
68.3859	0.0020446	0.000167228	9.76563e-05	0.000126581	0.00134489	0.000299947
68.5338	0.00204849	0.000188195	8.66169e-05	0.000117115	0.00128071	0.000296766
68.6817	0.00205121	0.000209944	7.59453e-05	0.00010782	0.00121885	0.000294257
68.8296	0.00205294	0.000232233	6.5677e-05	9.86364e-05	0.00115899	0.000291654
68.9774	0.00205387	0.000254744	5.58542e-05	8.95069e-05	0.00110082	0.000288271
69.1253	0.0020542	0.000277133	4.65216e-05	8.03824e-05	0.00104409	0.000283595
69.2732	0.00205409	0.000299051	3.77136e-05	7.12324e-05	0.000988576	0.000277333
69.4211	0.00205363	0.000320138	2.94518e-05	6.20555e-05	0.00093409	0.000269383
69.5689	0.00205282	0.000340051	2.17528e-05	5.28792e-05	0.000880492	0.000259821
69.7168	0.00205163	0.000358508	1.46267e-05	4.37529e-05	0.000827756	0.000248882
69.8647	0.00204997	0.00037527	8.0775e-06	3.474e-05	0.000776029	0.000236911
70.0126	0.00204777	0.000390132	2.09891e-06	2.59339e-05	0.000725629	0.000224302
70.1605	0.00204494	0.000402933	-3.32303e-06	1.7554e-05	0.000676987	0.00021143
70.3083	0.00204136	0.000413556	-8.21318e-06	1.04311e-05	0.000630568	0.000198626
70.4562	0.00203693	0.000421929	-1.26031e-05	8.23185e-06	0.000586815	0.000186218
70.6041	0.00203152	0.000428008	-1.65111e-05	1.32055e-05	0.000546104	0.000174537
70.752	0.002025	0.000431765	-1.99454e-05	2.03196e-05	0.000508696	0.000163861
70.8998	0.00201725	0.00043316	-2.29088e-05	2.76165e-05	0.000474695	0.000154341
71.0477	0.00200817	0.000432189	-2.53985e-05	3.46356e-05	0.000444078	0.000146041
71.1956	0.00199777	0.000428918	-2.74017e-05	4.11933e-05	0.000416761	0.000138951
71.3435	0.00198613	0.000423466	-2.88904e-05	4.7181e-05	0.000392615	0.000132974
71.4914	0.00197341	0.00041598	-2.98279e-05	5.25248e-05	0.000371485	0.0001279
71.6392	0.00195983	0.000406624	-3.01731e-05	5.71774e-05	0.000353178	0.00012339
71.7871	0.00194569	0.000395558	-2.9878e-05	6.11196e-05	0.000337482	0.000119067
71.935	0.00193131	0.000382921	-2.88972e-05	6.43685e-05	0.000324164	0.000114604
72.0829	0.00191694	0.000368864	-2.72036e-05	6.69798e-05	0.000312992	0.000109725
72.2307	0.00190288	0.000353572	-2.47899e-05	6.90394e-05	0.000303732	0.000104207
72.3786	0.0018894	0.000337248	-2.16665e-05	7.06575e-05	0.000296153	9.7961e-05
72.5265	0.00187675	0.000320114	-1.7859e-05	7.19552e-05	0.00029003	9.10663e-05
72.6744	0.00186514	0.000302411	-1.34106e-05	7.30538e-05	0.000285098	8.37159e-05
72.8223	0.00185466	0.000284413	-8.39447e-06	7.40568e-05	0.000281067	7.61573e-05
72.9701	0.00184532	0.00026642	-2.91194e-06	7.50443e-05	0.000277652	6.86693e-05
73.118	0.00183704	0.00024873	2.91588e-06	7.60792e-05	0.000274591	6.15059e-05
73.2659	0.00182963	0.000231644	8.96761e-06	7.72229e-05	0.000271671	5.48117e-05
73.4138	0.00182282	0.000215501	1.51342e-05	7.85432e-05	0.000268726	4.86231e-05
73.5616	0.00181629	0.000200673	2.13211e-05	8.0113e-05	0.000265628	4.29214e-05
73.7095	0.00180966	0.000187519	2.74438e-05	8.19953e-05	0.000262282	3.77184e-05
73.8574	0.00180255	0.000176319	3.34292e-05	8.42289e-05	0.000258572	3.30418e-05
74.0053	0.00179461	0.00016725	3.92187e-05	8.68059e-05	0.000254334	2.8882e-05
74.1532	0.00178557	0.000160343	4.47738e-05	8.9662e-05	0.000249346	2.52032e-05
74.301	0.00177523	0.000155479	5.00797e-05	9.26957e-05	0.000243375	2.19678e-05
74.4489	0.0017635	0.000152431	5.51431e-05	9.57865e-05	0.00023624	1.91394e-05
74.5968	0.00175036	0.000150896	5.99842e-05	9.88149e-05	0.000227825	1.66506e-05
74.7447	0.00173588	0.000150541	6.46287e-05	0.000101671	0.000218075	1.43822e-05
74.8925	0.00172023	0.000151044	6.91067e-05	0.000104266	0.00020703	1.22864e-05
75.0404	0.00170369	0.000152149	7.34546e-05	0.000106533	0.00019486	1.08124e-05
75.1883	0.00168663	0.000153677	7.77128e-05	0.000108422	0.000181808	1.13196e-05
75.3362	0.00166945	0.000155483	8.1921e-05	0.000109896	0.000168139	1.50843e-05
75.4841	0.00165255	0.000157426	8.61197e-05	0.000110924	0.000154125	2.18756e-05
75.6319	0.00163635	0.000159348	9.03432e-05	0.000111485	0.000140017	3.10718e-05
75.7798	0.00162125	0.000161056	9.46228e-05	0.000111576	0.000126042	4.23247e-05
75.9277	0.00160762	0.00016231	9.89868e-05	0.000111198	0.000112382	5.54142e-05
76.0756	0.00159571	0.000162862	0.000103459	0.000110354	9.91399e-05	7.00777e-05
76.2234	0.0015857	0.000162481	0.000108058	0.000109053	8.63771e-05	8.58657e-05
76.3713	0.00157758	0.000160938	0.00011279	0.000107313	7.41648e-05	0.000102131
76.5192	0.00157125	0.000158013	0.000117652	0.00010517	6.2606e-05	0.000118143
76.6671	0.00156646	0.000153528	0.000122631	0.000102673	5.18067e-05	0.000133225
76.8149	0.00156289	0.000147408	0.000127706	9.98828e-05	4.18414e-05	0.000146819
76.9628	0.00156017	0.000139709	0.000132852	9.68715e-05	3.26985e-05	0.000158575
77.1107	0.00155792	0.000130588	0.000138044	9.37205e-05	2.42737e-05	0.000168374
77.2586	0.00155575	0.00012026	0.000143263	9.05179e-05	1.63951e-05	0.000176236
77.4065	0.00155332	0.000109001	0.0001485	8.7359e-05	8.8759e-06	0.000182219
77.5543	0.00155032	9.72254e-05	0.000153755	8.43429e-05	1.55191e-06	0.000186334
77.7022	0.00154651	8.54704e-05	0.000159031	8.15664e-05	-5.70321e-06	0.000188646
77.8501	0.00154169	7.43353e-05	0.000164349	7.91231e-05	-1.2952e-05	0.00018935
77.998	0.00153576	6.43723e-05	0.000169735	7.71026e-05	-2.02026e-05	0.000188808
78.1459	0.00152874	5.59271e-05	0.000175228	7.55821e-05	-2.7427e-05	0.000187529
78.2937	0.00152072	4.8998e-05	0.000180865	7.46217e-05	-3.4534e-05	0.00018601
78.4416	0.00151189	4.32797e-05	0.000186683	7.42673e-05	-4.13325e-05	0.000184596
78.5895	0.00150244	3.84079e-05	0.000192716	7.45447e-05	-4.75258e-05	0.000183532
78.7374	0.00149259	3.43372e-05	0.000198981	7.54576e-05	-5.26887e-05	0.000182945
78.8852	0.00148257	3.1692e-05	0.000205481	7.70062e-05	-5.62408e-05	0.000182705
79.0331	0.00147262	3.1672e-05	0.000212203	7.91892e-05	-5.75117e-05	0.000182453
79.181	0.00146289	3.51473e-05	0.000219123	8.19976e-05	-5.58791e-05	0.000181769
79.3289	0.00145351	4.17793e-05	0.000226199	8.54046e-05	-5.08844e-05	0.000180244
79.4768	0.00144454	5.04541e-05	0.000233375	8.93712e-05	-4.22783e-05	0.000177562
79.6246	0.00143601	6.0055e-05	0.000240577	9.38642e-05	-2.99862e-05	0.000173515
79.7725	0.00142785	6.97439e-05	0.000247723	9.88609e-05	-1.4068e-05	0.000167995
79.9204	0.00141993	7.89207e-05	0.000254735	0.000104357	5.28821e-06	0.000160943
80.0683	0.00141209	8.71848e-05	0.000261556	0.00011037	2.77598e-05	0.000152304
80.2161	0.00140415	9.43328e-05	0.000268151	0.000116929	5.28699e-05	0.000142054
80.364	0.00139591	0.000100302	0.000274519	0.00012405	7.99479e-05	0.00013031
80.5119	0.00138723	0.000105149	0.000280674	0.000131738	0.000108118	0.000117471
80.6598	0.00137798	0.000109012	0.000286633	0.000139988	0.000136364	0.00010426
80.8076	0.00136806	0.000112045	0.000292411	0.000148778	0.000163665	9.1532e-05
80.9555	0.0013574	0.000114361	0.000298034	0.000158062	0.000189096	8.01203e-05
81.1034	0.00134595	0.00011597	0.000303544	0.000167764	0.000211858	7.08422e-05
81.2513	0.00133372	0.000116783	0.000308991	0.000177778	0.000231308	6.45312e-05
81.3992	0.00132082	0.000116653	0.000314435	0.00018798	0.000246998	6.18901e-05
81.547	0.00130744	0.000115457	0.000319947	0.000198223	0.000258682	6.31642e-05
81.6949	0.00129386	0.000113111	0.0003256	0.000208358	0.000266285	6.80133e-05
81.8428	0.00128042	0.000109554	0.000331463	0.000218254	0.000269913	7.57662e-05
81.9907	0.0012675	0.000104743	0.000337588	0.000227816	0.000269825	8.57154e-05
82.1385	0.00125546	9.86912e-05	0.000344014	0.000236976	0.000266378	9.71972e-05
82.2864	0.00124461	9.15129e-05	0.000350768	0.000245677	0.000260044	0.000109557
82.4343	0.0012352	8.34737e-05	0.000357869	0.000253872	0.000251419	0.00012219
82.5822	0.0012274	7.4933e-05	0.00036533	0.000261521	0.000241233	0.000134552
82.7301	0.00122126	6.62821e-05	0.000373154	0.0002686	0.000230293	0.000146158
82.8779	0.00121671	5.79141e-05	0.000381336	0.0002751	0.000219345	0.000156601
83.0258	0.00121363	5.02164e-05	0.000389856	0.000281024	0.000208982	0.000165649
83.1737	0.00121183	4.35906e-05	0.000398689	0.000286384	0.000199658	0.000173245
83.3216	0.00121114	3.84621e-05	0.000407813	0.000291197	0.000191711	0.00017942
83.4695	0.00121139	3.52272e-05	0.000417214	0.000295504	0.000185326	0.000184261
83.6173	0.00121239	3.42128e-05	0.000426878	0.000299356	0.000180533	0.000187893
83.7652	0.00121395	3.56052e-05	0.000436795	0.000302808	0.000177229	0.000190414
83.9131	0.00121582	3.93584e-05	0.000446945	0.000305918	0.000175157	0.000191928
84.061	0.00121778	4.52112e-05	0.000457298	0.000308747	0.000173911	0.000192675
84.2088	0.00121961	5.27534e-05	0.000467827	0.000311339	0.000172974	0.000193109
84.3567	0.00122117	6.14669e-05	0.000478501	0.000313712	0.00017175	0.000193859
84.5046	0.0012224	7.07631e-05	0.000489278	0.000315871	0.00016964	0.000195536
84.6525	0.00122335	8.0016e-05	0.000500101	0.000317806	0.000166151	0.000198536
84.8003	0.00122406	8.85999e-05	0.000510899	0.000319504	0.00016099	0.000202963
84.9482	0.00122459	9.5958e-05	0.000521601	0.000320961	0.000154079	0.000208665
85.0961	0.00122496	0.000101598	0.000532118	0.000322169	0.000145558	0.00021534
85.244	0.00122518	0.000105051	0.000542351	0.000323126	0.000135713	0.000222719
85.3919	0.00122523	0.000105859	0.000552198	0.000323833	0.000124893	0.000230615
85.5397	0.00122514	0.000103636	0.000561561	0.000324306	0.000113475	0.000238874
85.6876	0.00122488	9.81362e-05	0.000570361	0.00032457	0.000101856	0.000247352
85.8355	0.00122442	8.92829e-05	0.000578537	0.00032467	9.04244e-05	0.000255885
85.9834	0.00122374	7.71584e-05	0.000586049	0.000324671	7.95596e-05	0.000264277
86.1312	0.0012228	6.20195e-05	0.000592876	0.000324648	6.96884e-05	0.000272286
86.2791	0.00122153	4.43083e-05	0.000599012	0.000324688	6.13368e-05	0.000279611
86.427	0.00121987	2.47406e-05	0.000604465	0.000324881	5.50516e-05	0.000285965
86.5749	0.00121775	7.6654e-06	0.000609254	0.000325311	5.12703e-05	0.000291093
86.7228	0.00121508	2.23021e-05	0.000613419	0.000326057	5.02506e-05	0.000294743
86.8706	0.00121172	4.50432e-05	0.000617015	0.000327184	5.20243e-05	0.000296613
87.0185	0.00120748	6.81781e-05	0.000620122	0.000328731	5.64334e-05	0.000296292
87.1664	0.00120214	9.08185e-05	0.000622843	0.000330689	6.3219e-05	0.000293308
87.3143	0.00119548	0.000112425	0.000625286	0.000333002	7.21389e-05	0.000287267
87.4621	0.00118728	0.000132572	0.00062755	0.00033558	8.30077e-05	0.000277996
87.61	0.00117734	0.000150929	0.000629723	0.00033831	9.56308e-05	0.000265603
87.7579	0.00116549	0.000167277	0.000631881	0.000341068	0.000109683	0.00025051
87.9058	0.00115166	0.000181557	0.000634078	0.000343717	0.000124679	0.000233437
88.0537	0.00113588	0.000193838	0.000636351	0.000346125	0.000140046	0.000215428
88.2015	0.00111821	0.000204281	0.00063872	0.00034818	0.000155203	0.000197853
88.3494	0.00109876	0.000213071	0.000641184	0.000349795	0.000169654	0.000182404
88.4973	0.00107771	0.000220336	0.00064374	0.000350912	0.000183072	0.000170951
88.6452	0.00105534	0.000226157	0.000646393	0.000351478	0.000195284	0.000165136
88.793	0.00103206	0.000230561	0.000649151	0.000351451	0.000206231	0.000165751
88.9409	0.00100835	0.000233556	0.000652024	0.00035081	0.000215846	0.000172416
89.0888	0.000984843	0.000235198	0.000655015	0.000349555	0.000224016	0.000183755
89.2367	0.000962144	0.000235651	0.000658134	0.0003477	0.000230685	0.00019791
89.3846	0.000940837	0.000235157	0.000661391	0.000345276	0.000235904	0.000213141
89.5324	0.000921388	0.000233976	0.000664801	0.000342333	0.000239855	0.000228196
89.6803	0.000904143	0.00023235	0.000668383	0.000338931	0.000242888	0.000242322
89.8282	0.000889334	0.000230474	0.000672163	0.000335136	0.000245509	0.00025509
89.9761	0.000877074	0.000228481	0.000676172	0.000331024	0.000248293	0.000266278
90.1239	0.000867361	0.000226493	0.000680442	0.000326684	0.000251824	0.000275846
90.2718	0.000860108	0.000224647	0.000685003	0.000322224	0.000256611	0.0002839
90.4197	0.000855184	0.000223077	0.000689879	0.000317777	0.000263	0.00029061
90.5676	0.000852428	0.000221865	0.000695092	0.000313488	0.000271167	0.000296089
90.7155	0.000851666	0.000220996	0.000700662	0.000309503	0.000281184	0.000300349
90.8633	0.000852706	0.00022036	0.000706605	0.00030596	0.000293073	0.000303339
91.0112	0.000855325	0.00021979	0.000712933	0.000302981	0.000306849	0.000304967
91.1591	0.000867734	0.000217699	0.000719873	0.000300492	0.000327792	0.000298125
91.307	0.000879813	0.000215625	0.000726562	0.000298555	0.000350364	0.000291557
91.4548	0.000891202	0.000213315	0.000733172	0.000297104	0.000373672	0.000286388
91.6027	0.000901901	0.000210666	0.000739789	0.000296108	0.000397233	0.000283164
91.7506	0.000912059	0.00020766	0.000746445	0.000295548	0.000420818	0.000282114
91.8985	0.000921853	0.000204323	0.000753142	0.000295412	0.000444319	0.000283333
92.0464	0.000931451	0.000200699	0.000759872	0.000295689	0.000467697	0.000286855
92.1942	0.000940996	0.000196838	0.000766623	0.000296366	0.000490943	0.000292675
92.3421	0.000950612	0.000192789	0.000773382	0.00029743	0.000514071	0.000300765
92.49	0.000960402	0.000188596	0.000780138	0.000298862	0.000537104	0.000311073
92.6379	0.000970452	0.000184298	0.00078688	0.000300647	0.00056007	0.000323528
92.7857	0.000980835	0.00017993	0.000793597	0.000302763	0.000582995	0.000338035
92.9336	0.000991605	0.000175525	0.000800279	0.000305192	0.000605911	0.000354488
93.0815	0.0010028	0.000171114	0.000806917	0.00030791	0.000628853	0.000372768
93.2294	0.00101446	0.000166719	0.000813504	0.000310897	0.000651857	0.000392745
93.3773	0.00102658	0.000162363	0.000820031	0.000314128	0.000674966	0.00041429
93.5251	0.00103916	0.000158058	0.000826494	0.000317583	0.000698219	0.000437273
93.673	0.00105221	0.000153817	0.000832884	0.000321238	0.000721656	0.000461578
93.8209	0.0010657	0.000149653	0.000839199	0.000325072	0.00074531	0.0004871
93.9688	0.00107964	0.000145574	0.000845433	0.000329065	0.000769207	0.000513747
94.1166	0.00109399	0.000141591	0.000851582	0.000333195	0.000793369	0.000541435
94.2645	0.00110874	0.000137712	0.000857645	0.000337447	0.00081781	0.000570089
94.4124	0.00112386	0.000133943	0.00086362	0.000341802	0.000842534	0.000599631
94.5603	0.00113934	0.000130292	0.000869506	0.000346246	0.000867546	0.000629997
94.7082	0.00115515	0.000126762	0.000875303	0.000350765	0.000892843	0.000661125
94.856	0.00117127	0.000123357	0.000881012	0.000355348	0.00091842	0.000692958
95.0039	0.00118768	0.000120079	0.000886636	0.000359985	0.000944265	0.000725439

## Sheet: Sheet3
hiv1_ca_ab_2_0.8_50mM MES pH 6, 50mM NaCl.xlsx - Ratio (unfolding) - Data Points	hiv1_ca_ab_2_0.8_50mM MES pH 6, 50mM NaCl.xlsx - Unnamed: 9	hiv1_ca_ab_2_0.8_50mM MES pH 6, 50mM NaCl.xlsx - Unnamed: 10	hiv1_ntd_ab_2_0.7_50mM MES pH 6, 50mM NaCl.xlsx - Unnamed: 9	hiv1_ntd_ab_2_0.7_50mM MES pH 6, 50mM NaCl.xlsx - Unnamed: 10	hiv1_ctd_ab_2_2_50mM MES pH 6, 50mM NaCl.xlsx - Unnamed: 9	hiv1_ctd_ab_2_2_50mM MES pH 6, 50mM NaCl.xlsx - Unnamed: 10
T [°C]	Ratio 350 nm / 330 nm	S.D.	Ratio 350 nm / 330 nm	S.D.	Ratio 350 nm / 330 nm	S.D.
15.0027	0.000115019	0.000201243	0.0001225	0.000116907	-0.000862884	0.00035586
15.1168	0.000118632	0.000196446	0.000121524	0.00011462	-0.000845377	0.000343446
15.2309	0.000122251	0.000191615	0.000120554	0.000112343	-0.000827872	0.00033119
15.345	0.000125875	0.000186749	0.000119591	0.000110075	-0.00081037	0.000319098
15.4591	0.000129504	0.000181849	0.000118635	0.000107819	-0.000792872	0.000307178
15.5732	0.000133136	0.000176914	0.000117688	0.000105576	-0.000775382	0.000295437
15.6874	0.000136769	0.000171945	0.000116751	0.000103347	-0.0007579	0.000283882
15.8015	0.000140401	0.000166945	0.000115825	0.000101134	-0.000740429	0.000272521
15.9156	0.000144028	0.000161913	0.000114912	9.89389e-05	-0.000722971	0.000261359
16.0297	0.00014765	0.000156853	0.000114015	9.67631e-05	-0.000705527	0.000250404
16.1438	0.000151263	0.000151766	0.000113133	9.46086e-05	-0.000688098	0.000239664
16.2579	0.000154863	0.000146654	0.000112269	9.24772e-05	-0.000670686	0.000229144
16.3721	0.000158449	0.000141521	0.000111426	9.03709e-05	-0.000653291	0.000218852
16.4862	0.000162016	0.000136368	0.000110605	8.82914e-05	-0.000635911	0.000208796
16.6003	0.000165562	0.000131199	0.000109807	8.62406e-05	-0.000618545	0.000198984
16.7144	0.000169083	0.000126017	0.000109035	8.42202e-05	-0.000601192	0.000189427
16.8285	0.000172576	0.000120825	0.000108292	8.22316e-05	-0.000583849	0.000180136
16.9426	0.000176036	0.000115626	0.000107579	8.02762e-05	-0.000566515	0.000171126
17.0568	0.000179461	0.000110423	0.000106897	7.83549e-05	-0.000549187	0.000162411
17.1709	0.000182847	0.000105219	0.000106251	7.64683e-05	-0.000531862	0.000154012
17.285	0.00018619	0.000100015	0.000105641	7.46164e-05	-0.000514536	0.000145953
17.3991	0.000189487	9.48143e-05	0.000105069	7.2799e-05	-0.000497204	0.000138265
17.5132	0.000192738	8.96167e-05	0.000104537	7.10151e-05	-0.000479862	0.000130988
17.6273	0.000195942	8.44232e-05	0.000104046	6.92634e-05	-0.000462503	0.000124177
17.7415	0.000199099	7.9234e-05	0.000103598	6.75414e-05	-0.00044512	0.0001179
17.8556	0.000202212	7.40481e-05	0.000103193	6.58461e-05	-0.000427706	0.000112242
17.9697	0.000205284	6.88639e-05	0.00010283	6.41738e-05	-0.000410256	0.000107312
18.0838	0.00020832	6.36792e-05	0.000102511	6.25196e-05	-0.000392765	0.000103231
18.1979	0.000211329	5.84918e-05	0.000102232	6.08781e-05	-0.00037523	0.000100139
18.312	0.000214319	5.32991e-05	0.000101989	5.9243e-05	-0.000357648	9.8174e-05
18.4262	0.000217305	4.80987e-05	0.000101777	5.76068e-05	-0.000340017	9.74617e-05
18.5403	0.000220305	4.28874e-05	0.000101585	5.59611e-05	-0.000322335	9.80897e-05
18.6544	0.000223344	3.76625e-05	0.000101403	5.42972e-05	-0.0003046	0.000100077
18.7685	0.000226455	3.24286e-05	0.000101219	5.26093e-05	-0.000286816	0.000103331
18.8826	0.000229677	2.72248e-05	0.000101024	5.08995e-05	-0.000269003	0.000107599
18.9967	0.000233047	2.22121e-05	0.000100816	4.9187e-05	-0.000251224	0.000112425
19.1109	0.000235181	1.81636e-05	0.000101659	4.79518e-05	-0.000236399	0.000110931
19.225	0.000237254	1.54933e-05	0.000102551	4.67101e-05	-0.000222277	0.000109309
19.3391	0.00023926	1.46479e-05	0.000103493	4.54782e-05	-0.000208873	0.000107629
19.4532	0.000241185	1.55672e-05	0.000104488	4.42695e-05	-0.000196191	0.000105988
19.5673	0.000243002	1.76363e-05	0.00010554	4.30908e-05	-0.000184226	0.000104487
19.6814	0.000244683	2.01972e-05	0.000106658	4.19424e-05	-0.000172953	0.000103216
19.7956	0.000246197	2.28135e-05	0.00010785	4.08176e-05	-0.000162326	0.000102241
19.9097	0.000247517	2.52376e-05	0.000109123	3.97028e-05	-0.000152275	0.000101596
20.0238	0.000248619	2.73324e-05	0.000110477	3.85802e-05	-0.000142719	0.000101278
20.1379	0.000249486	2.90239e-05	0.000111911	3.74282e-05	-0.000133562	0.000101247
20.252	0.000250103	3.0274e-05	0.000113419	3.62247e-05	-0.000124712	0.000101434
20.3661	0.000250463	3.10671e-05	0.000115001	3.49511e-05	-0.000116085	0.000101758
20.4803	0.000250564	3.14005e-05	0.000116654	3.35938e-05	-0.000107613	0.000102118
20.5944	0.000250409	3.12787e-05	0.000118381	3.21478e-05	-9.92504e-05	0.000102408
20.7085	0.000250002	3.07124e-05	0.000120185	3.0616e-05	-9.09708e-05	0.000102528
20.8226	0.000249353	2.97197e-05	0.000122072	2.90042e-05	-8.27661e-05	0.000102399
20.9367	0.000248474	2.83293e-05	0.000124049	2.73193e-05	-7.46416e-05	0.000101973
21.0508	0.000247388	2.6583e-05	0.000126122	2.55676e-05	-6.66145e-05	0.000101237
21.165	0.000246129	2.45316e-05	0.000128292	2.37507e-05	-5.87078e-05	0.000100199
21.2791	0.00024474	2.22357e-05	0.000130553	2.18655e-05	-5.09516e-05	9.88719e-05
21.3932	0.000243278	1.9765e-05	0.000132889	1.99069e-05	-4.33844e-05	9.72687e-05
21.5073	0.000241804	1.71912e-05	0.000135282	1.78678e-05	-3.60551e-05	9.5415e-05
21.6214	0.000240378	1.45813e-05	0.000137713	1.57408e-05	-2.90242e-05	9.3349e-05
21.7355	0.000239062	1.19962e-05	0.000140159	1.35188e-05	-2.23596e-05	9.11153e-05
21.8497	0.000237916	9.4916e-06	0.000142594	1.11952e-05	-1.61374e-05	8.87547e-05
21.9638	0.000236996	7.11991e-06	0.00014498	8.76172e-06	-1.04303e-05	8.63025e-05
22.0779	0.000236357	4.95027e-06	0.00014727	6.21073e-06	-5.29116e-06	8.37805e-05
22.192	0.000236054	3.16088e-06	0.00014941	3.53792e-06	-7.44839e-07	8.12028e-05
22.3061	0.000236137	2.3466e-06	0.000151344	7.75007e-07	3.2112e-06	7.85781e-05
22.4202	0.000236653	3.06546e-06	0.000153016	2.2504e-06	6.60025e-06	7.5914e-05
22.5344	0.000237641	4.48513e-06	0.000154372	5.31828e-06	9.46164e-06	7.32256e-05
22.6485	0.000239125	6.03343e-06	0.000155368	8.52618e-06	1.18512e-05	7.0537e-05
22.7626	0.000241116	7.57746e-06	0.000155968	1.18621e-05	1.38414e-05	6.78739e-05
22.8767	0.000243606	9.09674e-06	0.000156149	1.53116e-05	1.55257e-05	6.52533e-05
22.9908	0.000246577	1.05976e-05	0.000155897	1.88503e-05	1.70221e-05	6.26703e-05
23.1049	0.000249993	1.20885e-05	0.000155206	2.24429e-05	1.84635e-05	6.00913e-05
23.2191	0.000253807	1.35741e-05	0.000154084	2.60465e-05	1.99885e-05	5.74544e-05
23.3332	0.000257959	1.50518e-05	0.00015255	2.96122e-05	2.17325e-05	5.46793e-05
23.4473	0.000262387	1.65096e-05	0.000150634	3.3086e-05	2.38219e-05	5.1672e-05
23.5614	0.00026703	1.79264e-05	0.000148371	3.64139e-05	2.63739e-05	4.83293e-05
23.6755	0.000271831	1.92744e-05	0.000145805	3.95458e-05	2.94924e-05	4.45545e-05
23.7896	0.000276738	2.05222e-05	0.000142985	4.24362e-05	3.32555e-05	4.02671e-05
23.9038	0.000281709	2.16413e-05	0.00013996	4.50484e-05	3.7711e-05	3.5409e-05
24.0179	0.000286709	2.26122e-05	0.000136779	4.73574e-05	4.28734e-05	2.99479e-05
24.132	0.000291715	2.34283e-05	0.000133485	4.93573e-05	4.87321e-05	2.38878e-05
24.2461	0.000296715	2.4097e-05	0.000130114	5.10595e-05	5.5251e-05	1.72706e-05
24.3602	0.000301706	2.46377e-05	0.000126701	5.24889e-05	6.2363e-05	1.01969e-05
24.4743	0.000306688	2.50814e-05	0.000123279	5.36773e-05	6.99801e-05	3.20443e-06
24.5885	0.000311662	2.54736e-05	0.00011988	5.46588e-05	7.80016e-05	5.89592e-06
24.7026	0.000316625	2.58797e-05	0.00011654	5.54738e-05	8.63195e-05	1.36699e-05
24.8167	0.000321566	2.63798e-05	0.000113296	5.61697e-05	9.48264e-05	2.15493e-05
24.9308	0.000326473	2.70606e-05	0.000110188	5.67951e-05	0.000103419	2.91692e-05
25.0449	0.000331333	2.79986e-05	0.000107256	5.73906e-05	0.000111996	3.62797e-05
25.159	0.000336129	2.92436e-05	0.000104539	5.79859e-05	0.000120469	4.26714e-05
25.2732	0.000340841	3.08051e-05	0.000102069	5.85976e-05	0.000128765	4.81756e-05
25.3873	0.000345454	3.26519e-05	9.9875e-05	5.92291e-05	0.000136846	5.26602e-05
25.5014	0.000349949	3.47169e-05	9.79805e-05	5.98721e-05	0.000144701	5.60293e-05
25.6155	0.000354312	3.69035e-05	9.64087e-05	6.05078e-05	0.000152342	5.82232e-05
25.7296	0.000358535	3.90955e-05	9.51782e-05	6.11074e-05	0.000159788	5.92163e-05
25.8437	0.000362611	4.11729e-05	9.43024e-05	6.16349e-05	0.000167066	5.90231e-05
25.9579	0.000366533	4.30243e-05	9.37908e-05	6.205e-05	0.000174212	5.7696e-05
26.072	0.000370286	4.45529e-05	9.36478e-05	6.23101e-05	0.000181257	5.53273e-05
26.1861	0.000373852	4.56827e-05	9.38733e-05	6.23715e-05	0.00018823	5.20672e-05
26.3002	0.000377206	4.63622e-05	9.44622e-05	6.21896e-05	0.000195154	4.81466e-05
26.4143	0.000380318	4.65626e-05	9.54061e-05	6.1722e-05	0.000202045	4.38991e-05
26.5284	0.000383157	4.62783e-05	9.66944e-05	6.09347e-05	0.000208922	3.97699e-05
26.6426	0.00038569	4.55273e-05	9.83145e-05	5.98067e-05	0.000215817	3.62937e-05
26.7567	0.000387887	4.43479e-05	0.000100252	5.83266e-05	0.000222767	3.39782e-05
26.8708	0.000389723	4.27959e-05	0.000102487	5.64887e-05	0.000229817	3.30982e-05
26.9849	0.000391186	4.0947e-05	0.000104998	5.42936e-05	0.00023701	3.3526e-05
27.099	0.000392276	3.88944e-05	0.000107754	5.17451e-05	0.000244383	3.47821e-05
27.2131	0.000393007	3.67371e-05	0.000110721	4.88528e-05	0.000251963	3.62733e-05
27.3273	0.000393421	3.45729e-05	0.000113868	4.5634e-05	0.000259754	3.74801e-05
27.4414	0.000393582	3.24909e-05	0.000117168	4.21147e-05	0.000267741	3.8031e-05
27.5555	0.00039357	3.05663e-05	0.000120596	3.83236e-05	0.000275887	3.77077e-05
27.6696	0.000393465	2.88549e-05	0.00012413	3.42918e-05	0.00028413	3.64234e-05
27.7837	0.000393339	2.73874e-05	0.000127755	3.00579e-05	0.000292384	3.41838e-05
27.8978	0.00039325	2.61673e-05	0.000131456	2.56703e-05	0.000300558	3.10555e-05
28.012	0.000393245	2.51696e-05	0.000135225	2.11876e-05	0.000308562	2.71478e-05
28.1261	0.000393357	2.43491e-05	0.000139051	1.669e-05	0.000316317	2.26025e-05
28.2402	0.000393613	2.36476e-05	0.000142926	1.23054e-05	0.000323759	1.75929e-05
28.3543	0.000394026	2.30072e-05	0.000146834	8.2998e-06	0.000330847	1.23634e-05
28.4684	0.000394601	2.23815e-05	0.000150758	5.47065e-06	0.000337568	7.51471e-06
28.5825	0.000395337	2.17419e-05	0.00015468	5.58884e-06	0.000343935	5.56939e-06
28.6967	0.000396227	2.10766e-05	0.000158578	8.22001e-06	0.000349978	9.03011e-06
28.8108	0.000397267	2.0386e-05	0.000162429	1.15052e-05	0.000355748	1.44011e-05
28.9249	0.00039845	1.96792e-05	0.000166213	1.47791e-05	0.000361308	2.00647e-05
29.039	0.000399769	1.89706e-05	0.000169908	1.78412e-05	0.000366732	2.56219e-05
29.1531	0.000401205	1.82789e-05	0.000173498	2.06143e-05	0.000372099	3.09043e-05
29.2672	0.000402735	1.76283e-05	0.000176965	2.30674e-05	0.000377495	3.5812e-05
29.3814	0.000404326	1.70504e-05	0.000180293	2.51944e-05	0.000383016	4.02829e-05
29.4955	0.000405941	1.65918e-05	0.000183461	2.70066e-05	0.000388757	4.4286e-05
29.6096	0.000407546	1.63146e-05	0.000186444	2.85311e-05	0.000394804	4.78113e-05
29.7237	0.000409114	1.62842e-05	0.000189214	2.98097e-05	0.000401235	5.08689e-05
29.8378	0.000410623	1.65514e-05	0.000191743	3.08962e-05	0.000408118	5.34864e-05
29.9519	0.000412063	1.7135e-05	0.000194008	3.1853e-05	0.000415505	5.57098e-05
30.0661	0.000413431	1.80112e-05	0.000195986	3.27455e-05	0.000423428	5.7603e-05
30.1802	0.000414736	1.91183e-05	0.000197656	3.36397e-05	0.000431896	5.92413e-05
30.2943	0.000415997	2.03686e-05	0.000199007	3.45983e-05	0.000440895	6.06971e-05
30.4084	0.000417247	2.16654e-05	0.000200026	3.56744e-05	0.000450394	6.20318e-05
30.5225	0.00041853	2.29181e-05	0.000200712	3.69076e-05	0.000460336	6.33007e-05
30.6366	0.000419906	2.4049e-05	0.000201067	3.83222e-05	0.000470641	6.45513e-05
30.7508	0.000421444	2.49952e-05	0.000201101	3.99275e-05	0.000481201	6.58265e-05
30.8649	0.000423214	2.57081e-05	0.000200828	4.17144e-05	0.000491881	6.71612e-05
30.979	0.000425283	2.61534e-05	0.000200269	4.36541e-05	0.000502524	6.85714e-05
31.0931	0.000427714	2.63147e-05	0.000199443	4.56986e-05	0.000512962	7.0048e-05
31.2072	0.000430561	2.61968e-05	0.000198373	4.77832e-05	0.000523034	7.15632e-05
31.3213	0.000433869	2.58316e-05	0.00019708	4.98319e-05	0.000532595	7.30776e-05
31.4355	0.000437673	2.52813e-05	0.000195589	5.17636e-05	0.000541529	7.45417e-05
31.5496	0.000441994	2.4643e-05	0.000193926	5.34996e-05	0.000549752	7.58957e-05
31.6637	0.000446829	2.40487e-05	0.000192118	5.49697e-05	0.000557215	7.70763e-05
31.7778	0.000452154	2.36504e-05	0.000190192	5.61142e-05	0.000563908	7.80246e-05
31.8919	0.000457926	2.35885e-05	0.000188174	5.68838e-05	0.000569854	7.86942e-05
32.0061	0.00046409	2.39544e-05	0.000186096	5.72453e-05	0.0005751	7.90543e-05
32.1202	0.00047058	2.47638e-05	0.000183994	5.7181e-05	0.000579715	7.90828e-05
32.2343	0.000477321	2.59528e-05	0.000181913	5.66879e-05	0.00058378	7.87576e-05
32.3484	0.000484232	2.7397e-05	0.000179897	5.57735e-05	0.000587392	7.80508e-05
32.4625	0.000491226	2.89354e-05	0.000177988	5.44519e-05	0.000590649	7.69185e-05
32.5766	0.000498216	3.03964e-05	0.000176227	5.27422e-05	0.000593646	7.52971e-05
32.6908	0.000505123	3.1623e-05	0.000174651	5.06657e-05	0.000596464	7.31098e-05
32.8049	0.000511884	3.24819e-05	0.000173293	4.82449e-05	0.00059916	7.02815e-05
32.919	0.000518446	3.28665e-05	0.000172183	4.55052e-05	0.000601777	6.67538e-05
33.0331	0.000524768	3.27025e-05	0.000171346	4.24785e-05	0.000604348	6.24873e-05
33.1472	0.000530822	3.19507e-05	0.00017081	3.92043e-05	0.000606901	5.74634e-05
33.2613	0.000536592	3.0601e-05	0.000170598	3.57266e-05	0.000609452	5.16804e-05
33.3755	0.00054208	2.8666e-05	0.000170732	3.20958e-05	0.000612003	4.51483e-05
33.4896	0.000547309	2.61794e-05	0.000171231	2.83724e-05	0.000614544	3.78914e-05
33.6037	0.000552322	2.3202e-05	0.000172112	2.4627e-05	0.000617059	2.99722e-05
33.7178	0.000557181	1.98339e-05	0.000173389	2.09418e-05	0.000619532	2.15409e-05
33.8319	0.000561962	1.62378e-05	0.000175073	1.74122e-05	0.000621942	1.30769e-05
33.946	0.000566754	1.27111e-05	0.000177164	1.41595e-05	0.000624262	7.467e-06
34.0602	0.000571656	9.90894e-06	0.000179659	1.13734e-05	0.000626467	1.22092e-05
34.1743	0.000576767	9.09642e-06	0.000182549	9.38404e-06	0.000628537	2.16995e-05
34.2884	0.000582181	1.10493e-05	0.000185824	8.64226e-06	0.000630462	3.20204e-05
34.4025	0.000587986	1.48391e-05	0.000189465	9.34883e-06	0.000632234	4.23954e-05
34.5166	0.00059426	1.9443e-05	0.000193455	1.1167e-05	0.00063385	5.24627e-05
34.6307	0.000601075	2.43609e-05	0.00019777	1.36277e-05	0.000635306	6.196e-05
34.7449	0.000608493	2.93506e-05	0.000202388	1.64396e-05	0.000636611	7.06749e-05
34.859	0.000616561	3.42745e-05	0.000207287	1.94597e-05	0.000637784	7.84366e-05
34.9731	0.000625306	3.90483e-05	0.000212448	2.26146e-05	0.000638851	8.51064e-05
35.0872	0.000634734	4.36245e-05	0.000217858	2.58564e-05	0.000639847	9.05752e-05
35.2013	0.000644834	4.79814e-05	0.000223508	2.91406e-05	0.000640815	9.47709e-05
35.3154	0.000655578	5.2115e-05	0.00022939	3.24222e-05	0.000641813	9.76684e-05
35.4296	0.000666927	5.60308e-05	0.000235495	3.56566e-05	0.000642912	9.92936e-05
35.5437	0.000678832	5.97416e-05	0.000241825	3.88031e-05	0.000644189	9.97169e-05
35.6578	0.000691242	6.32684e-05	0.000248384	4.18208e-05	0.000645728	9.90378e-05
35.7719	0.00070411	6.66441e-05	0.000255184	4.4672e-05	0.000647608	9.73776e-05
35.886	0.000717396	6.9915e-05	0.000262238	4.7324e-05	0.000649904	9.48796e-05
36.0001	0.000731064	7.31383e-05	0.000269565	4.97486e-05	0.000652672	9.17127e-05
36.1143	0.000745093	7.63795e-05	0.00027718	5.19223e-05	0.000655964	8.8076e-05
36.2284	0.00075947	7.97051e-05	0.0002851	5.38314e-05	0.000659818	8.41887e-05
36.3425	0.000774195	8.31784e-05	0.000293343	5.54729e-05	0.000664258	8.02764e-05
36.4566	0.000789278	8.68559e-05	0.000301925	5.68508e-05	0.000669297	7.65492e-05
36.5707	0.000804739	9.07845e-05	0.000310863	5.79761e-05	0.000674936	7.31805e-05
36.6848	0.000820611	9.50009e-05	0.000320174	5.8865e-05	0.000681167	7.03007e-05
36.799	0.00083694	9.95328e-05	0.000329876	5.95348e-05	0.000687969	6.79937e-05
36.9131	0.000853786	0.000104397	0.000339985	6.00012e-05	0.000695303	6.62933e-05
37.0272	0.000871223	0.0001096	0.000350512	6.02764e-05	0.00070312	6.51855e-05
37.1413	0.000889339	0.000115145	0.000361468	6.03731e-05	0.000711351	6.46253e-05
37.2554	0.000908237	0.000121036	0.000372862	6.03047e-05	0.000719924	6.45532e-05
37.3695	0.00092803	0.000127281	0.000384701	6.008e-05	0.000728768	6.49114e-05
37.4837	0.00094884	0.000133892	0.000396995	5.97033e-05	0.00073782	6.56571e-05
37.5978	0.000970784	0.00014088	0.000409757	5.91693e-05	0.000747016	6.67665e-05
37.7119	0.000993969	0.000148255	0.000423005	5.84685e-05	0.000756305	6.8224e-05
37.826	0.00101849	0.000156023	0.000436757	5.7588e-05	0.000765646	7.00088e-05
37.9401	0.00104444	0.000164186	0.000451033	5.65159e-05	0.000775012	7.20888e-05
38.0542	0.00107187	0.000172733	0.00046585	5.52376e-05	0.000784393	7.44206e-05
38.1684	0.00110086	0.000181652	0.000481221	5.37382e-05	0.000793785	7.69559e-05
38.2825	0.00113144	0.000190926	0.000497152	5.20034e-05	0.000803193	7.9638e-05
38.3966	0.00116364	0.000200535	0.000513644	5.00279e-05	0.000812632	8.23931e-05
38.5107	0.00119748	0.000210468	0.000530699	4.78154e-05	0.00082214	8.51312e-05
38.6248	0.00123296	0.000220716	0.000548317	4.53833e-05	0.000831772	8.77503e-05
38.7389	0.0012701	0.000231279	0.000566496	4.27627e-05	0.000841588	9.01465e-05
38.8531	0.0013089	0.000242161	0.000585233	4.00078e-05	0.000851644	9.22339e-05
38.9672	0.00134935	0.000253371	0.000604523	3.72048e-05	0.000861985	9.39527e-05
39.0813	0.0013915	0.000264922	0.000624368	3.44842e-05	0.000872644	9.52752e-05
39.1954	0.00143535	0.000276838	0.000644775	3.20344e-05	0.000883644	9.62003e-05
39.3095	0.00148095	0.00028915	0.000665755	3.01071e-05	0.00089499	9.67477e-05
39.4236	0.00152834	0.000301898	0.000687326	2.89971e-05	0.000906663	9.69517e-05
39.5378	0.00157757	0.000315119	0.000709504	2.89807e-05	0.00091862	9.6851e-05
39.6519	0.00162872	0.000328852	0.000732316	3.02144e-05	0.000930796	9.64841e-05
39.766	0.00168188	0.000343138	0.000755795	3.26701e-05	0.000943105	9.58942e-05
39.8801	0.00173715	0.000358017	0.000779982	3.61691e-05	0.000955455	9.51163e-05
39.9942	0.00179465	0.00037353	0.000804925	4.04708e-05	0.00096775	9.41645e-05
40.1083	0.0018545	0.000389725	0.000830671	4.53454e-05	0.000979897	9.30205e-05
40.2225	0.00191684	0.000406652	0.000857265	5.05934e-05	0.00099181	9.16399e-05
40.3366	0.00198182	0.000424349	0.000884751	5.60492e-05	0.00100343	8.99703e-05
40.4507	0.0020496	0.000442853	0.000913177	6.15712e-05	0.00101471	8.79676e-05
40.5648	0.0021204	0.000462206	0.000942586	6.70361e-05	0.00102564	8.56111e-05
40.6789	0.00219442	0.000482453	0.000973018	7.23366e-05	0.00103624	8.29191e-05
40.793	0.00227189	0.000503639	0.00100452	7.73812e-05	0.00104654	7.99535e-05
40.9072	0.00235307	0.000525828	0.00103711	8.20929e-05	0.00105661	7.6836e-05
41.0213	0.00243824	0.000549098	0.00107085	8.64105e-05	0.00106649	7.37543e-05
41.1354	0.00252769	0.000573535	0.00110576	9.02812e-05	0.00107626	7.09479e-05
41.2495	0.00262174	0.000599237	0.00114187	9.36576e-05	0.00108595	6.86773e-05
41.3636	0.00272074	0.000626316	0.00117923	9.64981e-05	0.00109564	6.71747e-05
41.4777	0.00282506	0.000654898	0.00121785	9.87688e-05	0.0011054	6.65893e-05
41.5919	0.00293509	0.000685112	0.0012578	0.000100443	0.00111531	6.69533e-05
41.706	0.00305122	0.000717077	0.00129912	0.000101503	0.00112546	6.81734e-05
41.8201	0.00317389	0.000750905	0.00134186	0.000101934	0.00113592	7.00461e-05
41.9342	0.00330352	0.000786693	0.00138611	0.000101739	0.00114673	7.23083e-05
42.0483	0.00344053	0.00082451	0.00143193	0.000100933	0.00115794	7.46977e-05
42.1624	0.00358536	0.000864394	0.00147943	9.95555e-05	0.00116954	7.69905e-05
42.2766	0.00373845	0.000906357	0.0015287	9.76562e-05	0.00118151	7.90097e-05
42.3907	0.00390024	0.00095038	0.00157987	9.53003e-05	0.00119381	8.06288e-05
42.5048	0.00407117	0.000996399	0.00163307	9.25541e-05	0.00120638	8.17771e-05
42.6189	0.00425164	0.0010443	0.00168844	8.94845e-05	0.00121912	8.24314e-05
42.733	0.00444202	0.00109394	0.00174614	8.61455e-05	0.00123194	8.26201e-05
42.8471	0.00464263	0.0011451	0.00180637	8.25898e-05	0.00124472	8.24314e-05
42.9613	0.00485374	0.0011975	0.00186931	7.88615e-05	0.00125735	8.20099e-05
43.0754	0.00507555	0.00125079	0.00193518	7.50037e-05	0.00126976	8.15352e-05
43.1895	0.00530815	0.00130456	0.00200423	7.10454e-05	0.00128188	8.11912e-05
43.3036	0.00555153	0.00135836	0.00207671	6.70031e-05	0.00129367	8.11382e-05
43.4177	0.00580558	0.00141167	0.00215294	6.28841e-05	0.0013051	8.15053e-05
43.5318	0.00607006	0.00146393	0.00223325	5.86994e-05	0.00131616	8.23789e-05
43.646	0.00634461	0.00151455	0.00231802	5.44527e-05	0.00132684	8.37861e-05
43.7601	0.00662875	0.00156286	0.00240768	5.01581e-05	0.00133717	8.56917e-05
43.8742	0.00692189	0.00160818	0.00250272	4.58363e-05	0.00134715	8.8011e-05
43.9883	0.00722327	0.0016498	0.00260368	4.15218e-05	0.00135681	9.06314e-05
44.1024	0.00753204	0.00168701	0.00271114	3.72584e-05	0.00136619	9.34262e-05
44.2165	0.00784719	0.0017191	0.00282575	3.31081e-05	0.00137535	9.6272e-05
44.3307	0.00816764	0.00174539	0.00294819	2.91477e-05	0.00138438	9.90657e-05
44.4448	0.00849218	0.00176527	0.00307918	2.54752e-05	0.00139339	0.000101733
44.5589	0.00881951	0.0017782	0.00321945	2.21917e-05	0.00140248	0.000104223
44.673	0.00914826	0.00178371	0.00336974	1.94074e-05	0.00141178	0.000106498
44.7871	0.00947699	0.00178141	0.00353078	1.72178e-05	0.00142138	0.000108526
44.9012	0.00980421	0.00177105	0.00370327	1.56899e-05	0.00143141	0.000110262
45.0154	0.0101284	0.00175241	0.00388789	1.47946e-05	0.00144195	0.000111646
45.1295	0.010448	0.00172542	0.00408524	1.44028e-05	0.00145305	0.000112602
45.2436	0.0107615	0.00169006	0.00429586	1.43072e-05	0.00146473	0.000113044
45.3577	0.0110673	0.00164646	0.00452022	1.42805e-05	0.00147701	0.000112882
45.4718	0.0113639	0.00159477	0.0047587	1.41474e-05	0.00148985	0.000112026
45.5859	0.0116499	0.00153527	0.00501152	1.37887e-05	0.00150325	0.000110395
45.7001	0.0119238	0.00146828	0.0052788	1.31395e-05	0.00151717	0.000107917
45.8142	0.0121844	0.00139421	0.00556054	1.21819e-05	0.00153159	0.000104524
45.9283	0.0124302	0.00131352	0.00585659	1.09187e-05	0.00154646	0.000100164
46.0424	0.0126603	0.00122668	0.00616669	9.36446e-06	0.00156174	9.48197e-05
46.1565	0.0128734	0.00113423	0.00649042	7.57308e-06	0.00157741	8.85262e-05
46.2706	0.0130687	0.00103669	0.00682723	5.63206e-06	0.00159344	8.13713e-05
46.3848	0.0132452	0.000934608	0.00717641	3.89954e-06	0.00160981	7.34708e-05
46.4989	0.0134021	0.000828532	0.00753712	3.59155e-06	0.00162651	6.49477e-05
46.613	0.0135388	0.000719011	0.00790832	5.51781e-06	0.00164349	5.59298e-05
46.7271	0.0136545	0.000606613	0.00828889	8.59987e-06	0.00166072	4.6551e-05
46.8412	0.0137488	0.00049195	0.00867754	1.22306e-05	0.00167817	3.69785e-05
46.9553	0.0138212	0.0003758	0.00907284	1.624e-05	0.00169584	2.74864e-05
47.0695	0.0138714	0.000259526	0.00947326	2.05571e-05	0.00171368	1.86687e-05
47.1836	0.013899	0.000147564	0.00987716	2.51695e-05	0.00173166	1.24136e-05
47.2977	0.0139038	7.42952e-05	0.0102828	3.00206e-05	0.00174976	1.30467e-05
47.4118	0.0138856	0.000138891	0.0106884	3.50814e-05	0.00176797	1.96193e-05
47.5259	0.0138445	0.000251911	0.0110921	4.02953e-05	0.00178628	2.78662e-05
47.64	0.0137804	0.000371547	0.011492	4.56016e-05	0.00180471	3.62655e-05
47.7542	0.0136935	0.000492641	0.0118862	5.09447e-05	0.00182327	4.43328e-05
47.8683	0.0135839	0.000613694	0.0122726	5.62926e-05	0.00184198	5.18505e-05
47.9824	0.0134522	0.000733876	0.0126495	6.16086e-05	0.00186083	5.8708e-05
48.0965	0.0132986	0.000852533	0.013015	6.68996e-05	0.00187984	6.48603e-05
48.2106	0.0131238	0.000969058	0.0133673	7.21556e-05	0.00189899	7.03008e-05
48.3247	0.0129283	0.00108284	0.0137046	7.73704e-05	0.00191822	7.50571e-05
48.4389	0.0127131	0.00119327	0.0140255	8.25472e-05	0.00193751	7.91797e-05
48.553	0.0124789	0.00129973	0.0143283	8.76655e-05	0.00195678	8.27365e-05
48.6671	0.0122267	0.00140159	0.0146116	9.2715e-05	0.001976	8.5803e-05
48.7812	0.0119577	0.00149823	0.0148739	9.7658e-05	0.00199512	8.84545e-05
48.8953	0.0116729	0.00158905	0.0151142	0.000102446	0.00201411	9.07743e-05
49.0094	0.0113736	0.00167346	0.0153311	0.00010703	0.00203296	9.28525e-05
49.1236	0.0110611	0.00175092	0.0155237	0.000111341	0.00205169	9.4774e-05
49.2377	0.010737	0.00182091	0.0156911	0.000115316	0.00207035	9.66174e-05
49.3518	0.0104026	0.00188301	0.0158324	0.000118896	0.00208898	9.84593e-05
49.4659	0.0100594	0.00193683	0.015947	0.000122022	0.0021076	0.000100367
49.58	0.00970915	0.00198207	0.0160343	0.000124645	0.00212624	0.000102386
49.6941	0.00935334	0.00201849	0.0160937	0.000126715	0.00214488	0.000104537
49.8083	0.00899364	0.00204593	0.0161249	0.000128184	0.00216353	0.000106805
49.9224	0.0086317	0.00206434	0.0161276	0.000129011	0.00218216	0.000109138
50.0365	0.00826914	0.00207374	0.0161018	0.000129168	0.00220073	0.000111463
50.1506	0.00790754	0.0020743	0.0160473	0.000128632	0.00221921	0.000113696
50.2647	0.00754844	0.00206624	0.0159642	0.000127391	0.00223757	0.000115746
50.3788	0.00719324	0.00204992	0.0158528	0.000125451	0.00225577	0.000117526
50.493	0.0068433	0.0020258	0.0157134	0.000122833	0.0022738	0.000118951
50.6071	0.00649984	0.00199443	0.0155465	0.000119577	0.00229165	0.000119933
50.7212	0.00616399	0.00195641	0.0153528	0.000115753	0.00230929	0.000120379
50.8353	0.00583675	0.00191241	0.015133	0.000111435	0.00232674	0.000120189
50.9494	0.005519	0.00186312	0.014888	0.000106709	0.00234398	0.000119245
51.0635	0.0052115	0.00180927	0.014619	0.000101661	0.00236102	0.000117426
51.1777	0.00491489	0.00175156	0.0143271	9.63844e-05	0.00237785	0.00011462
51.2918	0.00462968	0.00169071	0.0140136	9.09781e-05	0.00239447	0.000110736
51.4059	0.00435628	0.00162742	0.0136801	8.55232e-05	0.00241089	0.0001057
51.52	0.00409498	0.00156234	0.0133282	8.00975e-05	0.0024271	9.94863e-05
51.6341	0.00384598	0.00149609	0.0129595	7.47888e-05	0.00244315	9.21258e-05
51.7482	0.00360935	0.00142924	0.0125758	6.9659e-05	0.00245906	8.37132e-05
51.8624	0.00338507	0.0013623	0.0121789	6.47291e-05	0.00247489	7.44124e-05
51.9765	0.00317306	0.00129575	0.0117707	6.00095e-05	0.00249068	6.44764e-05
52.0906	0.00297313	0.00123002	0.0113533	5.54851e-05	0.00250648	5.42839e-05
52.2047	0.00278502	0.00116544	0.0109285	5.11664e-05	0.00252235	4.44061e-05
52.3188	0.0026084	0.00110233	0.0104982	4.70322e-05	0.00253835	3.57629e-05
52.4329	0.00244289	0.00104095	0.0100645	4.30999e-05	0.00255455	2.98363e-05
52.5471	0.00228804	0.000981517	0.00962925	3.93768e-05	0.00257104	2.83444e-05
52.6612	0.00214339	0.000924194	0.0091943	3.58853e-05	0.0025879	3.15476e-05
52.7753	0.00200844	0.000869103	0.0087615	3.26209e-05	0.00260524	3.7768e-05
52.8894	0.00188268	0.000816326	0.00833261	2.95996e-05	0.00262316	4.52457e-05
53.0035	0.00176558	0.000765902	0.00790933	2.68246e-05	0.00264181	5.29365e-05
53.1176	0.00165663	0.000717836	0.00749324	2.4294e-05	0.00266133	6.02982e-05
53.2318	0.00155532	0.000672111	0.00708581	2.19692e-05	0.00268184	6.70467e-05
53.3459	0.00146117	0.00062869	0.00668839	1.98167e-05	0.00270347	7.30381e-05
53.46	0.00137369	0.000587517	0.00630219	1.77693e-05	0.00272631	7.82235e-05
53.5741	0.00129243	0.000548529	0.00592827	1.57761e-05	0.0027504	8.26223e-05
53.6882	0.00121691	0.000511656	0.00556754	1.37669e-05	0.00277582	8.63093e-05
53.8023	0.00114671	0.000476836	0.00522075	1.17224e-05	0.00280261	8.93997e-05
53.9165	0.00108141	0.000444005	0.00488849	9.65023e-06	0.00283079	9.20347e-05
54.0306	0.00102061	0.000413098	0.00457116	7.59009e-06	0.00286037	9.43561e-05
54.1447	0.000963942	0.000384054	0.00426901	5.59865e-06	0.00289133	9.64962e-05
54.2588	0.000911072	0.000356814	0.00398215	3.75382e-06	0.00292361	9.8578e-05
54.3729	0.000861683	0.000331321	0.00371055	2.13589e-06	0.00295716	0.000100705
54.487	0.000815497	0.000307512	0.00345407	9.31548e-07	0.00299193	0.000102946
54.6012	0.000772271	0.000285322	0.00321244	9.01949e-07	0.00302787	0.000105319
54.7153	0.000731802	0.000264669	0.00298533	1.6077e-06	0.0030649	0.000107793
54.8294	0.000693924	0.000245459	0.00277231	2.2478e-06	0.00310295	0.000110298
54.9435	0.000658501	0.00022759	0.00257292	2.84227e-06	0.00314193	0.000112741
55.0576	0.000625418	0.000210952	0.00238662	3.53384e-06	0.00318178	0.000115033
55.1717	0.000594586	0.000195426	0.00221289	4.46212e-06	0.00322244	0.000117099
55.2859	0.000565929	0.000180898	0.00205113	5.70302e-06	0.00326384	0.000118901
55.4	0.000539383	0.000167256	0.00190077	7.23712e-06	0.00330594	0.000120457
55.5141	0.000514883	0.000154397	0.00176121	8.99036e-06	0.0033487	0.000121847
55.6282	0.000492361	0.000142232	0.00163188	1.0863e-05	0.00339212	0.000123181
55.7423	0.00047174	0.000130691	0.0015122	1.27646e-05	0.0034362	0.000124586
55.8564	0.000452934	0.000119722	0.0014016	1.46212e-05	0.00348097	0.000126164
55.9706	0.000435846	0.000109298	0.00129953	1.63819e-05	0.00352651	0.000127977
56.0847	0.000420367	9.94201e-05	0.00120542	1.80231e-05	0.00357292	0.000130035
56.1988	0.000406379	9.0111e-05	0.00111871	1.95404e-05	0.00362034	0.000132294
56.3129	0.000393751	8.14157e-05	0.00103889	2.09328e-05	0.0036689	0.000134672
56.427	0.000382345	7.33948e-05	0.000965471	2.22002e-05	0.00371873	0.000137041
56.5411	0.000372025	6.61196e-05	0.000897983	2.33405e-05	0.00376996	0.000139233
56.6553	0.000362657	5.96654e-05	0.000835998	2.43595e-05	0.00382265	0.000141059
56.7694	0.00035412	5.41077e-05	0.000779109	2.52704e-05	0.00387685	0.000142328
56.8835	0.000346302	4.95062e-05	0.00072693	2.60925e-05	0.00393257	0.000142869
56.9976	0.000339103	4.5882e-05	0.000679096	2.68448e-05	0.00398977	0.000142551
57.1117	0.000332425	4.31979e-05	0.000635263	2.75495e-05	0.00404839	0.000141294
57.2258	0.000326177	4.13485e-05	0.000595112	2.82271e-05	0.00410833	0.000139064
57.34	0.000320274	4.01674e-05	0.000558354	2.88941e-05	0.00416946	0.000135883
57.4541	0.000314641	3.94573e-05	0.000524726	2.95587e-05	0.00423168	0.000131815
57.5682	0.000309212	3.90239e-05	0.000493981	3.02231e-05	0.00429486	0.000126958
57.6823	0.000303934	3.87078e-05	0.000465888	3.08816e-05	0.00435887	0.000121425
57.7964	0.000298765	3.84054e-05	0.000440233	3.15249e-05	0.00442359	0.000115336
57.9105	0.00029368	3.80781e-05	0.000416808	3.21448e-05	0.00448887	0.000108796
58.0247	0.000288666	3.77553e-05	0.000395418	3.27386e-05	0.00455458	0.000101893
58.1388	0.000283721	3.75259e-05	0.000375879	3.33087e-05	0.0046206	9.47205e-05
58.2529	0.00027886	3.7516e-05	0.000358012	3.38615e-05	0.0046868	8.74041e-05
58.367	0.000274114	3.78596e-05	0.000341645	3.44068e-05	0.00475306	8.01285e-05
58.4811	0.000269531	3.86653e-05	0.000326607	3.49602e-05	0.00481923	7.31697e-05
58.5952	0.000265168	3.99901e-05	0.000312728	3.55414e-05	0.00488519	6.69389e-05
58.7094	0.000261089	4.18271e-05	0.000299847	3.61745e-05	0.00495083	6.19961e-05
58.8235	0.000257356	4.41137e-05	0.000287818	3.68821e-05	0.00501606	5.8972e-05
58.9376	0.000254028	4.67517e-05	0.000276513	3.76842e-05	0.00508084	5.83657e-05
59.0517	0.000251151	4.96222e-05	0.000265823	3.85953e-05	0.00514519	6.02995e-05
59.1658	0.000248762	5.26005e-05	0.000255653	3.96167e-05	0.00520914	6.44136e-05
59.2799	0.000246881	5.55722e-05	0.000245928	4.07383e-05	0.00527276	7.00518e-05
59.3941	0.00024551	5.84447e-05	0.000236585	4.19394e-05	0.00533618	7.64853e-05
59.5082	0.000244631	6.11496e-05	0.000227576	4.3186e-05	0.0053995	8.30572e-05
59.6223	0.000244206	6.36383e-05	0.000218866	4.44303e-05	0.00546287	8.92424e-05
59.7364	0.000244184	6.58745e-05	0.000210438	4.56152e-05	0.00552644	9.46527e-05
59.8505	0.000244502	6.78279e-05	0.000202286	4.668e-05	0.00559036	9.90371e-05
59.9646	0.000245086	6.94724e-05	0.000194415	4.75632e-05	0.0056548	0.000102247
60.0788	0.000245859	7.07925e-05	0.000186838	4.821e-05	0.00571988	0.00010422
60.1929	0.000246742	7.17861e-05	0.000179567	4.85776e-05	0.00578571	0.000104968
60.307	0.000247658	7.24642e-05	0.000172617	4.86378e-05	0.00585232	0.00010457
60.4211	0.000248529	7.28493e-05	0.000165997	4.83801e-05	0.00591976	0.000103169
60.5352	0.000249273	7.29794e-05	0.000159706	4.78137e-05	0.00598802	0.000100957
60.6493	0.000249813	7.29099e-05	0.000153734	4.69672e-05	0.00605706	9.81563e-05
60.7635	0.000250074	7.27088e-05	0.000148058	4.58877e-05	0.00612681	9.50015e-05
60.8776	0.000249989	7.24485e-05	0.000142655	4.4638e-05	0.00619714	9.17351e-05
60.9917	0.000249498	7.2201e-05	0.000137491	4.32894e-05	0.00626788	8.85741e-05
61.1058	0.000248538	7.20302e-05	0.000132528	4.19161e-05	0.0063388	8.56806e-05
61.2199	0.000247053	7.19832e-05	0.000127721	4.05889e-05	0.00640965	8.31263e-05
61.334	0.000245004	7.20841e-05	0.000123025	3.93698e-05	0.00648011	8.08821e-05
61.4482	0.000242369	7.23311e-05	0.000118393	3.83067e-05	0.00654985	7.88299e-05
61.5623	0.000239153	7.26983e-05	0.000113783	3.74291e-05	0.00661848	7.67824e-05
61.6764	0.000235387	7.3135e-05	0.000109166	3.67474e-05	0.00668558	7.45459e-05
61.7905	0.000231125	7.35652e-05	0.000104519	3.62553e-05	0.00675073	7.19548e-05
61.9046	0.000226442	7.38942e-05	9.98314e-05	3.5931e-05	0.00681354	6.89157e-05
62.0187	0.000221425	7.40201e-05	9.51013e-05	3.57395e-05	0.00687365	6.54195e-05
62.1329	0.000216174	7.38464e-05	9.03323e-05	3.56344e-05	0.00693073	6.15348e-05
62.247	0.000210792	7.32912e-05	8.55302e-05	3.55607e-05	0.00698449	5.73984e-05
62.3611	0.000205385	7.22906e-05	8.07005e-05	3.54584e-05	0.00703468	5.32064e-05
62.4752	0.000200046	7.07959e-05	7.58457e-05	3.52682e-05	0.00708104	4.91987e-05
62.5893	0.000194859	6.87713e-05	7.0963e-05	3.49324e-05	0.00712339	4.56208e-05
62.7034	0.000189893	6.61949e-05	6.6046e-05	3.44029e-05	0.00716158	4.26763e-05
62.8176	0.000185209	6.30573e-05	6.10882e-05	3.36464e-05	0.00719552	4.04584e-05
62.9317	0.00018086	5.93594e-05	5.60845e-05	3.26436e-05	0.00722517	3.89002e-05
63.0458	0.000176889	5.51094e-05	5.10357e-05	3.1382e-05	0.0072505	3.77779e-05
63.1599	0.00017333	5.03248e-05	4.59515e-05	2.9856e-05	0.00727149	3.67656e-05
63.274	0.000170204	4.50312e-05	4.08515e-05	2.80746e-05	0.00728813	3.54951e-05
63.3881	0.00016752	3.92691e-05	3.57645e-05	2.60664e-05	0.00730042	3.36167e-05
63.5023	0.000165282	3.30994e-05	3.07255e-05	2.38777e-05	0.00730836	3.08508e-05
63.6164	0.00016349	2.66034e-05	2.57738e-05	2.15668e-05	0.00731196	2.69958e-05
63.7305	0.000162139	1.98903e-05	2.09487e-05	1.9201e-05	0.00731122	2.19429e-05
63.8446	0.000161213	1.31446e-05	1.62857e-05	1.68585e-05	0.00730613	1.57482e-05
63.9587	0.000160688	6.93847e-06	1.18163e-05	1.46377e-05	0.00729665	9.12055e-06
64.0728	0.000160534	5.02916e-06	7.56399e-06	1.26793e-05	0.00728271	7.40678e-06
64.187	0.000160717	1.01144e-05	3.54233e-06	1.11919e-05	0.00726425	1.53787e-05
64.3011	0.000161197	1.64995e-05	-2.43541e-07	1.04501e-05	0.00724116	2.64151e-05
64.4152	0.00016193	2.28881e-05	-3.79418e-06	1.06802e-05	0.00721336	3.86778e-05
64.5293	0.000162864	2.90305e-05	-7.11649e-06	1.18845e-05	0.00718074	5.16694e-05
64.6434	0.000163944	3.48208e-05	-1.02245e-05	1.38544e-05	0.0071432	6.50709e-05
64.7575	0.000165109	4.02035e-05	-1.31421e-05	1.63379e-05	0.00710061	7.86251e-05
64.8717	0.000166303	4.51508e-05	-1.59064e-05	1.9136e-05	0.0070529	9.21103e-05
64.9858	0.000167478	4.96557e-05	-1.85672e-05	2.21083e-05	0.00699995	0.000105321
65.0999	0.000168601	5.37216e-05	-2.11884e-05	2.51542e-05	0.0069417	0.000118072
65.214	0.000169653	5.73592e-05	-2.38441e-05	2.81975e-05	0.00687808	0.000130188
65.3281	0.000170621	6.05827e-05	-2.66158e-05	3.11758e-05	0.00680905	0.000141516
65.4422	0.000171497	6.34108e-05	-2.95848e-05	3.40362e-05	0.00673459	0.000151924
65.5564	0.000172276	6.58592e-05	-3.28272e-05	3.67356e-05	0.00665473	0.000161319
65.6705	0.000172956	6.79415e-05	-3.64095e-05	3.92418e-05	0.0065695	0.000169634
65.7846	0.000173539	6.96648e-05	-4.03832e-05	4.15295e-05	0.00647903	0.000176807
65.8987	0.000174031	7.1025e-05	-4.4785e-05	4.35775e-05	0.00638347	0.000182785
66.0128	0.000174443	7.20062e-05	-4.96344e-05	4.53699e-05	0.00628297	0.000187525
66.1269	0.000174792	7.25801e-05	-5.49328e-05	4.68944e-05	0.00617777	0.000191022
66.2411	0.000175089	7.2714e-05	-6.06682e-05	4.8144e-05	0.00606809	0.000193273
66.3552	0.000175344	7.23786e-05	-6.68124e-05	4.91168e-05	0.00595421	0.000194311
66.4693	0.00017556	7.15516e-05	-7.33235e-05	4.98161e-05	0.00583643	0.000194185
66.5834	0.000175743	7.022e-05	-8.01462e-05	5.02511e-05	0.0057151	0.000192971
66.6975	0.000175904	6.83794e-05	-8.72152e-05	5.04306e-05	0.00559055	0.000190753
66.8116	0.000176057	6.60389e-05	-9.44597e-05	5.03559e-05	0.00546312	0.000187618
66.9258	0.000176216	6.32252e-05	-0.000101804	5.00167e-05	0.00533314	0.000183673
67.0399	0.0001764	5.99829e-05	-0.000109167	4.93928e-05	0.00520093	0.000178982
67.154	0.000176628	5.6373e-05	-0.00011647	4.84573e-05	0.00506685	0.000173601
67.2681	0.000176912	5.24712e-05	-0.00012363	4.71794e-05	0.00493126	0.00016757
67.3822	0.000177263	4.83629e-05	-0.000130563	4.55273e-05	0.00479456	0.000160889
67.4963	0.000177688	4.41422e-05	-0.000137189	4.34665e-05	0.00465715	0.000153528
67.6105	0.000178194	3.99057e-05	-0.000143434	4.09685e-05	0.00451945	0.0001455
67.7246	0.000178782	3.57465e-05	-0.000149238	3.80145e-05	0.0043819	0.00013683
67.8387	0.000179443	3.1754e-05	-0.000154551	3.46071e-05	0.0042449	0.000127549
67.9528	0.000180163	2.80073e-05	-0.000159334	3.07871e-05	0.00410885	0.000117735
68.0669	0.00018092	2.45679e-05	-0.000163557	2.66577e-05	0.00397411	0.000107468
68.181	0.000181693	2.14772e-05	-0.000167199	2.24432e-05	0.00384101	9.68656e-05
68.2952	0.000182458	1.87608e-05	-0.000170255	1.86074e-05	0.00370985	8.60604e-05
68.4093	0.000183193	1.64308e-05	-0.000172729	1.60618e-05	0.00358089	7.52548e-05
68.5234	0.000183877	1.44934e-05	-0.000174637	1.60674e-05	0.00345432	6.46921e-05
68.6375	0.000184485	1.2947e-05	-0.000176	1.90979e-05	0.0033303	5.46772e-05
68.7516	0.00018499	1.1781e-05	-0.000176848	2.43622e-05	0.00320897	4.56824e-05
68.8657	0.000185362	1.0975e-05	-0.00017722	3.09429e-05	0.00309042	3.84183e-05
68.9799	0.000185573	1.04971e-05	-0.000177159	3.82877e-05	0.00297472	3.39259e-05
69.094	0.000185599	1.03027e-05	-0.000176707	4.60888e-05	0.00286193	3.31787e-05
69.2081	0.000185424	1.03348e-05	-0.000175909	5.41542e-05	0.0027521	3.61539e-05
69.3222	0.00018503	1.05282e-05	-0.000174809	6.23496e-05	0.00264525	4.17313e-05
69.4363	0.000184404	1.0811e-05	-0.000173451	7.05669e-05	0.0025414	4.86371e-05
69.5504	0.000183526	1.11084e-05	-0.000171877	7.87177e-05	0.00244053	5.59711e-05
69.6646	0.000182379	1.13468e-05	-0.000170127	8.67279e-05	0.00234261	6.31708e-05
69.7787	0.000180951	1.1455e-05	-0.000168243	9.45336e-05	0.00224757	6.9876e-05
69.8928	0.000179237	1.13741e-05	-0.000166264	0.000102083	0.00215532	7.58619e-05
70.0069	0.000177238	1.10654e-05	-0.000164227	0.000109333	0.00206575	8.09812e-05
70.121	0.000174964	1.05102e-05	-0.000162159	0.000116256	0.00197874	8.51515e-05
70.2351	0.000172434	9.70353e-06	-0.000160073	0.000122837	0.00189417	8.83134e-05
70.3493	0.000169675	8.65677e-06	-0.000157971	0.00012907	0.00181194	9.04494e-05
70.4634	0.000166723	7.39784e-06	-0.000155838	0.000134963	0.00173199	9.1575e-05
70.5775	0.000163624	5.97195e-06	-0.00015365	0.000140533	0.00165425	9.1717e-05
70.6916	0.000160429	4.44272e-06	-0.00015137	0.000145807	0.00157867	9.0949e-05
70.8057	0.000157194	2.90403e-06	-0.000148961	0.000150818	0.00150517	8.93686e-05
70.9198	0.000153977	1.54384e-06	-0.000146389	0.000155603	0.00143374	8.70731e-05
71.034	0.000150834	1.1248e-06	-0.000143628	0.000160199	0.00136437	8.41743e-05
71.1481	0.000147818	1.99671e-06	-0.000140669	0.000164641	0.00129706	8.07781e-05
71.2622	0.000144981	3.01565e-06	-0.000137512	0.000168957	0.00123186	7.69693e-05
71.3763	0.00014237	3.90631e-06	-0.000134176	0.00017317	0.00116879	7.2823e-05
71.4904	0.000140016	4.65921e-06	-0.000130692	0.000177292	0.00110788	6.83995e-05
71.6045	0.000137937	5.34224e-06	-0.000127104	0.000181329	0.00104917	6.3733e-05
71.7187	0.000136138	6.07263e-06	-0.000123464	0.00018528	0.00099265	5.88803e-05
71.8328	0.000134613	6.9791e-06	-0.000119834	0.000189142	0.000938311	5.3917e-05
71.9469	0.000133348	8.15167e-06	-0.000116281	0.000192912	0.000886146	4.89413e-05
72.061	0.000132319	9.61259e-06	-0.000112877	0.000196584	0.000836133	4.40667e-05
72.1751	0.000131489	1.13262e-05	-0.000109689	0.000200146	0.000788232	3.94489e-05
72.2892	0.000130813	1.32279e-05	-0.00010678	0.000203572	0.00074238	3.52847e-05
72.4034	0.000130242	1.52498e-05	-0.00010421	0.000206825	0.000698476	3.18076e-05
72.5175	0.000129725	1.7333e-05	-0.000102036	0.000209858	0.000656367	2.92805e-05
72.6316	0.000129212	1.94312e-05	-0.000100315	0.000212621	0.000615854	2.7903e-05
72.7457	0.000128656	2.15074e-05	-9.90964e-05	0.000215066	0.000576717	2.77026e-05
72.8598	0.000128011	2.35209e-05	-9.84203e-05	0.000217149	0.000538711	2.84782e-05
72.9739	0.000127227	2.54228e-05	-9.83118e-05	0.00021884	0.000501585	2.98663e-05
73.0881	0.000126255	2.71586e-05	-9.87805e-05	0.000220122	0.000465101	3.14663e-05
73.2022	0.00012505	2.86715e-05	-9.98189e-05	0.000220987	0.000429035	3.29233e-05
73.3163	0.000123575	2.99012e-05	-0.000101405	0.00022144	0.000393188	3.39542e-05
73.4304	0.000121804	3.07829e-05	-0.000103506	0.000221491	0.000357398	3.43525e-05
73.5445	0.000119717	3.12529e-05	-0.000106081	0.000221154	0.000321538	3.39712e-05
73.6586	0.000117295	3.12561e-05	-0.000109084	0.000220437	0.000285509	3.26935e-05
73.7728	0.000114529	3.07564e-05	-0.000112462	0.000219343	0.000249244	3.04606e-05
73.8869	0.000111418	2.9747e-05	-0.000116164	0.000217874	0.000212719	2.73449e-05
74.001	0.000107969	2.8258e-05	-0.000120132	0.000216038	0.000175951	2.36544e-05
74.1151	0.000104206	2.63503e-05	-0.000124309	0.000213842	0.000139014	2.01991e-05
74.2292	0.000100166	2.41085e-05	-0.00012863	0.000211297	0.000102037	1.86918e-05
74.3433	9.5905e-05	2.16316e-05	-0.000133031	0.000208411	6.51832e-05	2.1166e-05
74.4575	9.14847e-05	1.90355e-05	-0.000137446	0.0002052	2.86391e-05	2.77907e-05
74.5716	8.69703e-05	1.6464e-05	-0.000141811	0.000201684	-7.39439e-06	3.72746e-05
74.6857	8.24262e-05	1.41053e-05	-0.000146066	0.000197886	-4.27081e-05	4.85469e-05
74.7998	7.79112e-05	1.22e-05	-0.000150156	0.000193832	-7.7084e-05	6.09255e-05
74.9139	7.34763e-05	1.10211e-05	-0.000154033	0.000189562	-0.000110307	7.39113e-05
75.028	6.91634e-05	1.07659e-05	-0.000157654	0.000185118	-0.000142195	8.70866e-05
75.1422	6.50073e-05	1.14106e-05	-0.000160986	0.000180554	-0.000172612	0.000100085
75.2563	6.10375e-05	1.27217e-05	-0.000164007	0.000175925	-0.000201484	0.00011258
75.3704	5.7275e-05	1.44303e-05	-0.000166708	0.000171285	-0.000228795	0.000124298
75.4845	5.37262e-05	1.63369e-05	-0.000169094	0.000166687	-0.000254566	0.000135013
75.5986	5.03828e-05	1.83159e-05	-0.000171177	0.000162175	-0.000278867	0.000144532
75.7127	4.72278e-05	2.02865e-05	-0.000172971	0.000157782	-0.000301798	0.0001527
75.8269	4.42376e-05	2.21946e-05	-0.000174499	0.000153541	-0.000323475	0.000159382
75.941	4.13843e-05	2.39919e-05	-0.000175785	0.000149477	-0.000344001	0.000164453
76.0551	3.86364e-05	2.56272e-05	-0.000176858	0.00014561	-0.000363456	0.000167808
76.1692	3.59578e-05	2.70469e-05	-0.000177747	0.000141956	-0.000381909	0.000169374
76.2833	3.33105e-05	2.8205e-05	-0.000178481	0.000138528	-0.000399434	0.000169107
76.3974	3.06574e-05	2.90648e-05	-0.000179078	0.000135332	-0.000416105	0.000166996
76.5116	2.79654e-05	2.9606e-05	-0.000179548	0.000132368	-0.000431988	0.000163077
76.6257	2.5205e-05	2.98335e-05	-0.00017989	0.000129627	-0.000447142	0.000157442
76.7398	2.2352e-05	2.97836e-05	-0.000180089	0.000127099	-0.000461606	0.000150237
76.8539	1.93842e-05	2.95291e-05	-0.000180123	0.00012477	-0.000475406	0.000141665
76.968	1.62809e-05	2.91773e-05	-0.000179974	0.000122625	-0.00048856	0.000132003
77.0821	1.3023e-05	2.88628e-05	-0.000179624	0.000120647	-0.000501078	0.000121591
77.1963	9.59599e-06	2.87287e-05	-0.000179067	0.000118816	-0.000512962	0.000110834
77.3104	5.99232e-06	2.89031e-05	-0.000178299	0.000117118	-0.000524207	0.000100176
77.4245	2.21342e-06	2.94691e-05	-0.000177323	0.000115548	-0.000534798	9.00655e-05
77.5386	-1.73185e-06	3.04496e-05	-0.000176155	0.000114108	-0.000544722	8.09206e-05
77.6527	-5.826e-06	3.18123e-05	-0.000174816	0.000112806	-0.000553981	7.31076e-05
77.7668	-1.00452e-05	3.34848e-05	-0.000173335	0.000111662	-0.000562608	6.69061e-05
77.881	-1.43578e-05	3.53687e-05	-0.000171738	0.000110699	-0.000570662	6.24394e-05
77.9951	-1.8723e-05	3.73617e-05	-0.000170047	0.00010994	-0.000578221	5.96444e-05
78.1092	-2.30893e-05	3.9369e-05	-0.000168285	0.000109406	-0.000585402	5.8298e-05
78.2233	-2.74005e-05	4.13099e-05	-0.000166481	0.000109104	-0.000592341	5.80916e-05
78.3374	-3.15987e-05	4.31143e-05	-0.00016467	0.000109028	-0.000599182	5.87068e-05
78.4515	-3.56283e-05	4.47287e-05	-0.000162898	0.00010916	-0.000606065	5.98617e-05
78.5657	-3.94404e-05	4.61172e-05	-0.000161222	0.000109458	-0.00061311	6.13303e-05
78.6798	-4.29987e-05	4.72579e-05	-0.000159714	0.000109861	-0.000620388	6.29558e-05
78.7939	-4.62797e-05	4.81368e-05	-0.000158449	0.000110288	-0.000627931	6.4663e-05
78.908	-4.92729e-05	4.87472e-05	-0.000157508	0.000110656	-0.000635732	6.64491e-05
79.0221	-5.1976e-05	4.90893e-05	-0.000156971	0.00011088	-0.000643756	6.83505e-05
79.1362	-5.43915e-05	4.91679e-05	-0.000156908	0.000110885	-0.00065195	7.04178e-05
79.2504	-5.65236e-05	4.89886e-05	-0.000157374	0.000110609	-0.000660248	7.26993e-05
79.3645	-5.83734e-05	4.8558e-05	-0.000158405	0.000110008	-0.000668567	7.52336e-05
79.4786	-5.99348e-05	4.78833e-05	-0.000160014	0.000109057	-0.000676819	7.80633e-05
79.5927	-6.11951e-05	4.69757e-05	-0.000162193	0.000107761	-0.000684904	8.12502e-05
79.7068	-6.214e-05	4.58546e-05	-0.000164911	0.000106157	-0.000692723	8.48792e-05
79.8209	-6.27593e-05	4.45509e-05	-0.00016812	0.000104313	-0.000700189	8.90317e-05
79.9351	-6.30487e-05	4.31027e-05	-0.000171757	0.000102324	-0.000707239	9.37619e-05
80.0492	-6.30083e-05	4.15463e-05	-0.00017575	0.00010032	-0.00071383	9.90746e-05
80.1633	-6.26441e-05	3.99164e-05	-0.000180024	9.84631e-05	-0.000719923	0.000104915
80.2774	-6.1971e-05	3.82447e-05	-0.0001845	9.69387e-05	-0.000725467	0.000111179
80.3915	-6.1015e-05	3.65576e-05	-0.000189093	9.59363e-05	-0.000730385	0.000117716
80.5056	-5.98107e-05	3.48667e-05	-0.000193708	9.56197e-05	-0.000734571	0.000124346
80.6198	-5.83956e-05	3.31668e-05	-0.000198244	9.61008e-05	-0.000737914	0.000130876
80.7339	-5.68083e-05	3.1441e-05	-0.000202588	9.74193e-05	-0.000740328	0.000137094
80.848	-5.50894e-05	2.96677e-05	-0.000206634	9.95384e-05	-0.000741779	0.000142773
80.9621	-5.32781e-05	2.78334e-05	-0.000210284	0.000102351	-0.00074229	0.000147682
81.0762	-5.14074e-05	2.5941e-05	-0.000213452	0.000105697	-0.000741931	0.000151588
81.1903	-4.95004e-05	2.40079e-05	-0.000216072	0.000109386	-0.000740813	0.000154291
81.3045	-4.75706e-05	2.20691e-05	-0.00021809	0.000113222	-0.000739076	0.000155668
81.4186	-4.56223e-05	2.01808e-05	-0.000219474	0.000117021	-0.000736869	0.000155684
81.5327	-4.36498e-05	1.84203e-05	-0.000220211	0.000120628	-0.000734361	0.00015437
81.6468	-4.1634e-05	1.68793e-05	-0.000220295	0.000123923	-0.000731724	0.000151796
81.7609	-3.9552e-05	1.56582e-05	-0.000219734	0.000126826	-0.000729122	0.000148039
81.875	-3.73895e-05	1.48524e-05	-0.000218538	0.000129283	-0.000726714	0.000143169
81.9892	-3.51462e-05	1.45197e-05	-0.000216722	0.000131272	-0.000724657	0.000137272
82.1033	-3.28313e-05	1.4651e-05	-0.000214303	0.000132798	-0.000723102	0.000130446
82.2174	-3.04646e-05	1.51662e-05	-0.000211304	0.000133891	-0.000722172	0.000122836
82.3315	-2.80747e-05	1.59406e-05	-0.000207757	0.000134604	-0.00072195	0.00011463
82.4456	-2.56965e-05	1.68399e-05	-0.000203711	0.000135003	-0.000722478	0.000106029
82.5597	-2.33635e-05	1.77439e-05	-0.000199234	0.000135165	-0.000723751	9.7236e-05
82.6739	-2.11064e-05	1.85582e-05	-0.00019441	0.000135176	-0.000725737	8.84726e-05
82.788	-1.8948e-05	1.92176e-05	-0.000189336	0.000135121	-0.000728394	7.99993e-05
82.9021	-1.68989e-05	1.96814e-05	-0.000184124	0.000135083	-0.000731678	7.21496e-05
83.0162	-1.49572e-05	1.99294e-05	-0.00017889	0.000135134	-0.000735534	6.53195e-05
83.1303	-1.31166e-05	1.99558e-05	-0.000173745	0.000135337	-0.000739874	5.98933e-05
83.2444	-1.13668e-05	1.97606e-05	-0.000168786	0.000135742	-0.000744574	5.6128e-05
83.3586	-9.70016e-06	1.9347e-05	-0.000164094	0.000136387	-0.000749482	5.40198e-05
83.4727	-8.11405e-06	1.87143e-05	-0.000159733	0.000137287	-0.000754441	5.32539e-05
83.5868	-6.6143e-06	1.78584e-05	-0.000155747	0.00013844	-0.000759307	5.33054e-05
83.7009	-5.21903e-06	1.6782e-05	-0.000152162	0.000139825	-0.000763964	5.36068e-05
83.815	-3.96026e-06	1.55022e-05	-0.000148984	0.000141407	-0.000768339	5.36962e-05
83.9291	-2.88214e-06	1.40636e-05	-0.000146206	0.000143142	-0.000772413	5.32834e-05
84.0433	-2.03737e-06	1.25455e-05	-0.000143803	0.000144979	-0.000776206	5.22936e-05
84.1574	-1.4827e-06	1.10666e-05	-0.000141744	0.000146869	-0.000779758	5.09041e-05
84.2715	-1.27594e-06	9.7924e-06	-0.000139991	0.000148768	-0.000783113	4.95529e-05
84.3856	-1.47145e-06	8.92702e-06	-0.000138506	0.000150634	-0.000786319	4.88783e-05
84.4997	-2.11238e-06	8.65544e-06	-0.00013726	0.000152435	-0.000789444	4.95814e-05
84.6138	-3.22935e-06	9.0294e-06	-0.000136231	0.000154145	-0.000792583	5.21931e-05
84.728	-4.8415e-06	9.93467e-06	-0.000135398	0.000155736	-0.000795847	5.68727e-05
84.8421	-6.95678e-06	1.1191e-05	-0.000134749	0.000157181	-0.000799368	6.33978e-05
84.9562	-9.56672e-06	1.2646e-05	-0.000134277	0.000158457	-0.000803279	7.13058e-05
85.0703	-1.26476e-05	1.42065e-05	-0.000133983	0.000159547	-0.000807704	8.00714e-05
85.1844	-1.61698e-05	1.58333e-05	-0.000133879	0.000160445	-0.000812761	8.92204e-05
85.2985	-2.0105e-05	1.75297e-05	-0.000133985	0.000161151	-0.000818548	9.83792e-05
85.4127	-2.44239e-05	1.93206e-05	-0.000134323	0.000161681	-0.000825141	0.000107306
85.5268	-2.90913e-05	2.12349e-05	-0.000134919	0.000162066	-0.000832557	0.000115885
85.6409	-3.40654e-05	2.32878e-05	-0.000135791	0.000162354	-0.00084074	0.000124095
85.755	-3.93032e-05	2.54818e-05	-0.000136961	0.000162605	-0.00084957	0.000131954
85.8691	-4.47602e-05	2.7813e-05	-0.00013845	0.000162889	-0.000858882	0.000139506
85.9832	-5.03903e-05	3.02773e-05	-0.000140279	0.000163286	-0.000868487	0.000146812
86.0974	-5.61456e-05	3.28651e-05	-0.000142463	0.000163885	-0.000878188	0.000153917
86.2115	-6.19765e-05	3.55557e-05	-0.000145007	0.000164772	-0.000887791	0.000160824
86.3256	-6.78299e-05	3.8316e-05	-0.000147906	0.000166036	-0.000897128	0.000167496
86.4397	-7.36458e-05	4.10988e-05	-0.000151145	0.00016776	-0.000906072	0.000173859
86.5538	-7.93546e-05	4.38557e-05	-0.000154703	0.000170022	-0.000914523	0.000179804
86.6679	-8.48794e-05	4.65412e-05	-0.000158554	0.000172889	-0.000922425	0.000185206
86.7821	-9.01442e-05	4.9117e-05	-0.000162669	0.000176408	-0.000929753	0.00018992
86.8962	-9.50813e-05	5.155e-05	-0.000167014	0.000180607	-0.00093649	0.000193753
87.0103	-9.96392e-05	5.38088e-05	-0.000171553	0.000185494	-0.000942625	0.000196465
87.1244	-0.000103788	5.58626e-05	-0.00017625	0.000191053	-0.000948158	0.000197793
87.2385	-0.000107517	5.76874e-05	-0.000181074	0.000197251	-0.000953085	0.000197489
87.3526	-0.000110835	5.92643e-05	-0.000186001	0.000204036	-0.000957402	0.000195353
87.4668	-0.000113769	6.0577e-05	-0.000191004	0.000211338	-0.00096111	0.000191247
87.5809	-0.000116351	6.16072e-05	-0.000196063	0.00021908	-0.000964222	0.000185114
87.695	-0.000118611	6.23336e-05	-0.000201158	0.000227171	-0.000966762	0.000177004
87.8091	-0.000120575	6.27274e-05	-0.000206271	0.000235513	-0.000968762	0.000167092
87.9232	-0.000122263	6.27533e-05	-0.000211375	0.000244008	-0.000970261	0.000155679
88.0373	-0.000123699	6.23771e-05	-0.000216434	0.00025256	-0.000971322	0.000143231
88.1515	-0.000124898	6.1575e-05	-0.000221408	0.000261079	-0.000972051	0.000130381
88.2656	-0.000125872	6.03354e-05	-0.000226255	0.000269478	-0.000972591	0.000117945
88.3797	-0.00012663	5.8663e-05	-0.000230935	0.000277663	-0.000973093	0.000106933
88.4938	-0.000127184	5.65849e-05	-0.00023542	0.000285542	-0.000973683	9.84928e-05
88.6079	-0.00012755	5.41465e-05	-0.000239691	0.000293014	-0.000974463	9.36698e-05
88.722	-0.000127751	5.1407e-05	-0.00024374	0.000299982	-0.000975496	9.29832e-05
88.8362	-0.000127804	4.84318e-05	-0.000247564	0.000306353	-0.00097681	9.61107e-05
88.9503	-0.000127726	4.52839e-05	-0.000251157	0.000312033	-0.00097841	0.000102033
89.0644	-0.000127533	4.20125e-05	-0.000254508	0.000316941	-0.000980298	0.000109487
89.1785	-0.000127244	3.86523e-05	-0.000257607	0.000321004	-0.00098247	0.000117332
89.2926	-0.000126881	3.52224e-05	-0.000260447	0.000324161	-0.000984919	0.000124703
89.4067	-0.000126461	3.17267e-05	-0.000263025	0.000326366	-0.000987637	0.000131016
89.5209	-0.000125994	2.81558e-05	-0.000265343	0.000327577	-0.000990608	0.000135942
89.635	-0.000125478	2.44982e-05	-0.000267418	0.000327764	-0.00099381	0.000139366
89.7491	-0.000124903	2.07506e-05	-0.00026928	0.0003269	-0.000997211	0.000141344
89.8632	-0.000124245	1.69262e-05	-0.000270975	0.000324972	-0.00100078	0.000142038
89.9773	-0.000123464	1.30744e-05	-0.00027256	0.00032197	-0.00100449	0.000141642
90.0914	-0.00012252	9.37888e-06	-0.000274103	0.000317896	-0.00100828	0.000140333
90.2056	-0.000121373	6.55972e-06	-0.000275676	0.000312752	-0.00101215	0.000138237
90.3197	-0.000119992	6.57173e-06	-0.000277349	0.000306544	-0.00101605	0.000135421
90.4338	-0.000118351	9.85296e-06	-0.000279181	0.000299273	-0.00101996	0.00013192
90.5479	-0.000116438	1.46492e-05	-0.000281218	0.000290934	-0.00102384	0.00012775
90.662	-0.000114257	2.01594e-05	-0.000283491	0.000281529	-0.00102765	0.000122924
90.7761	-0.000111832	2.61432e-05	-0.00028602	0.000271059	-0.00103133	0.000117458
90.8903	-0.000109202	3.25093e-05	-0.000288814	0.000259535	-0.00103479	0.0001114
91.0044	-0.00010642	3.92131e-05	-0.000291878	0.000246975	-0.001038	0.000104856
91.1185	-0.000104766	4.75325e-05	-0.000296695	0.000224339	-0.00103808	8.53745e-05
91.2326	-0.000102939	5.59785e-05	-0.000301364	0.000202023	-0.00103768	6.71209e-05
91.3467	-0.000100998	6.44598e-05	-0.00030596	0.000180108	-0.00103701	5.05485e-05
91.4608	-9.89917e-05	7.29425e-05	-0.000310539	0.000158568	-0.0010362	3.64913e-05
91.575	-9.69615e-05	8.14166e-05	-0.000315141	0.000137344	-0.00103531	2.72875e-05
91.6891	-9.49351e-05	8.98812e-05	-0.00031979	0.000116401	-0.00103437	2.70574e-05
91.8032	-9.29344e-05	9.83383e-05	-0.000324497	9.57612e-05	-0.00103341	3.54828e-05
91.9173	-9.09737e-05	0.00010679	-0.000329267	7.55802e-05	-0.00103241	4.80925e-05
92.0314	-8.90643e-05	0.000115238	-0.000334103	5.63434e-05	-0.00103139	6.24409e-05
92.1455	-8.72121e-05	0.000123684	-0.000339001	3.95662e-05	-0.00103033	7.76949e-05
92.2597	-8.54225e-05	0.00013213	-0.000343959	3.00223e-05	-0.00102923	9.35763e-05
92.3738	-8.36973e-05	0.000140577	-0.000348972	3.46994e-05	-0.00102808	0.000109993
92.4879	-8.20384e-05	0.000149026	-0.000354035	4.99995e-05	-0.00102688	0.00012692
92.602	-8.04443e-05	0.000157481	-0.000359142	6.9415e-05	-0.00102562	0.00014436
92.7161	-7.89137e-05	0.000165944	-0.000364288	9.05056e-05	-0.00102429	0.000162321
92.8302	-7.74428e-05	0.000174419	-0.000369465	0.000112478	-0.0010229	0.000180812
92.9444	-7.60284e-05	0.00018291	-0.000374669	0.000135026	-0.00102144	0.000199837
93.0585	-7.4665e-05	0.000191419	-0.000379893	0.000158008	-0.0010199	0.000219397
93.1726	-7.33483e-05	0.000199951	-0.000385132	0.000181348	-0.00101828	0.000239489
93.2867	-7.20729e-05	0.000208506	-0.000390381	0.000205	-0.00101659	0.000260104
93.4008	-7.08329e-05	0.000217087	-0.000395635	0.00022893	-0.0010148	0.00028123
93.5149	-6.96227e-05	0.000225693	-0.000400889	0.000253112	-0.00101293	0.000302848
93.6291	-6.84365e-05	0.000234326	-0.00040614	0.000277525	-0.00101096	0.00032494
93.7432	-6.72695e-05	0.000242984	-0.000411381	0.00030215	-0.0010089	0.000347484
93.8573	-6.61168e-05	0.000251666	-0.00041661	0.000326967	-0.00100674	0.000370453
93.9714	-6.49747e-05	0.000260371	-0.000421823	0.000351959	-0.00100448	0.000393823
94.0855	-6.3839e-05	0.000269097	-0.000427017	0.00037711	-0.00100212	0.000417568
94.1996	-6.27069e-05	0.000277841	-0.000432189	0.000402404	-0.000999662	0.000441662
94.3138	-6.1575e-05	0.000286603	-0.000437335	0.000427825	-0.0009971	0.000466077
94.4279	-6.04411e-05	0.000295379	-0.000442454	0.000453359	-0.00099444	0.000490789
94.542	-5.93028e-05	0.000304168	-0.000447544	0.000478991	-0.000991683	0.000515772
94.6561	-5.81586e-05	0.000312967	-0.000452603	0.000504711	-0.00098883	0.000541001
94.7702	-5.70066e-05	0.000321774	-0.00045763	0.000530503	-0.000985886	0.000566454
94.8843	-5.5846e-05	0.000330589	-0.000462625	0.000556361	-0.000982852	0.000592112
94.9985	-5.46754e-05	0.000339409	-0.000467586	0.000582271	-0.000979733	0.000617952

## Sheet: Sheet4
htlv1_ca2_ass_40_50mM MES pH 6, 50mM NaCl.xlsx - Ratio (unfolding) - Data Points	htlv1_ca2_ass_40_50mM MES pH 6, 50mM NaCl.xlsx - Unnamed: 9	htlv1_ca2_ass_40_50mM MES pH 6, 50mM NaCl.xlsx - Unnamed: 10	htlv1_ntd2_ass_25_50mM MES pH 6, 50mM NaCl.xlsx - Unnamed: 9	htlv1_ntd2_ass_25_50mM MES pH 6, 50mM NaCl.xlsx - Unnamed: 10	htlv1_ctd2_ass_16_50mM MES pH 6, 50mM NaCl.xlsx - Unnamed: 9	htlv1_ctd2_ass_16_50mM MES pH 6, 50mM NaCl.xlsx - Unnamed: 10
T [°C]	Ratio 350 nm / 330 nm	S.D.	Ratio 350 nm / 330 nm	S.D.	Ratio 350 nm / 330 nm	S.D.
15.0017	-0.00261515	0.000153642	-0.00293997	0.00016827	-0.000903153	0.000112298
15.0813	-0.00261486	0.000150439	-0.00294798	0.000167511	-0.000902847	0.000110175
15.1609	-0.00261452	0.000147214	-0.00295598	0.000166746	-0.000902549	0.000108078
15.2405	-0.00261415	0.000143967	-0.00296397	0.000165974	-0.000902259	0.000106008
15.3201	-0.00261373	0.000140699	-0.00297195	0.000165195	-0.000901978	0.000103966
15.3997	-0.00261327	0.00013741	-0.00297991	0.00016441	-0.000901704	0.000101952
15.4793	-0.00261277	0.000134099	-0.00298786	0.000163618	-0.00090144	9.9967e-05
15.5589	-0.00261223	0.000130769	-0.0029958	0.000162819	-0.000901184	9.80115e-05
15.6385	-0.00261164	0.000127419	-0.00300372	0.000162013	-0.000900937	9.60859e-05
15.7181	-0.00261102	0.000124051	-0.00301162	0.000161201	-0.000900699	9.41907e-05
15.7977	-0.00261037	0.000120666	-0.00301951	0.000160383	-0.000900471	9.23262e-05
15.8773	-0.00260968	0.000117264	-0.00302738	0.000159559	-0.000900253	9.04926e-05
15.9569	-0.00260896	0.000113848	-0.00303522	0.00015873	-0.000900045	8.86899e-05
16.0365	-0.00260821	0.000110418	-0.00304306	0.000157895	-0.000899846	8.69182e-05
16.1161	-0.00260743	0.000106976	-0.00305087	0.000157055	-0.000899658	8.5177e-05
16.1957	-0.00260664	0.000103524	-0.00305867	0.000156212	-0.00089948	8.34662e-05
16.2753	-0.00260583	0.000100065	-0.00306644	0.000155364	-0.000899313	8.17848e-05
16.3549	-0.002605	9.65989e-05	-0.0030742	0.000154514	-0.000899156	8.01319e-05
16.4345	-0.00260417	9.31295e-05	-0.00308194	0.00015366	-0.000899009	7.85061e-05
16.5141	-0.00260333	8.96589e-05	-0.00308966	0.000152805	-0.000898873	7.69058e-05
16.5937	-0.00260249	8.61887e-05	-0.00309736	0.000151947	-0.000898747	7.53294e-05
16.6733	-0.00260166	8.27219e-05	-0.00310505	0.000151089	-0.000898631	7.3775e-05
16.7529	-0.00260083	7.92608e-05	-0.00311272	0.00015023	-0.000898525	7.22408e-05
16.8325	-0.00260002	7.58072e-05	-0.00312037	0.000149371	-0.000898428	7.07247e-05
16.9121	-0.00259922	7.23633e-05	-0.00312801	0.000148512	-0.00089834	6.92248e-05
16.9917	-0.00259845	6.89312e-05	-0.00313564	0.000147654	-0.000898259	6.77389e-05
17.0713	-0.0025977	6.55124e-05	-0.00314325	0.000146797	-0.000898185	6.62649e-05
17.1509	-0.00259698	6.21083e-05	-0.00315085	0.000145943	-0.000898117	6.48004e-05
17.2305	-0.00259629	5.87198e-05	-0.00315844	0.000145091	-0.000898055	6.3343e-05
17.3101	-0.00259564	5.53475e-05	-0.00316602	0.000144243	-0.000897997	6.18905e-05
17.3897	-0.00259503	5.1992e-05	-0.0031736	0.0001434	-0.000897942	6.04404e-05
17.4693	-0.00259446	4.86521e-05	-0.00318117	0.000142564	-0.000897889	5.89901e-05
17.5489	-0.00259393	4.53277e-05	-0.00318873	0.000141735	-0.000897836	5.75375e-05
17.6285	-0.00259345	4.20168e-05	-0.00319629	0.000140917	-0.000897781	5.60802e-05
17.7081	-0.00259301	3.87177e-05	-0.00320385	0.000140111	-0.000897724	5.46162e-05
17.7877	-0.00259263	3.54274e-05	-0.00321141	0.00013932	-0.000897661	5.31433e-05
17.8673	-0.00259229	3.21429e-05	-0.00321897	0.000138548	-0.000897593	5.16596e-05
17.9469	-0.002592	2.88597e-05	-0.00322653	0.000137798	-0.000897516	5.0163e-05
18.0265	-0.00259175	2.55733e-05	-0.00323411	0.000137076	-0.00089743	4.86512e-05
18.1061	-0.00259155	2.22772e-05	-0.00324169	0.000136386	-0.000897333	4.71216e-05
18.1857	-0.00259139	1.89645e-05	-0.00324928	0.000135735	-0.000897224	4.55718e-05
18.2653	-0.00259126	1.56258e-05	-0.0032569	0.000135131	-0.0008971	4.39991e-05
18.3449	-0.00259114	1.22509e-05	-0.00326452	0.000134581	-0.000896962	4.24016e-05
18.4245	-0.00259103	8.82533e-06	-0.00327218	0.000134096	-0.000896809	4.07781e-05
18.5041	-0.00259091	5.33099e-06	-0.00327985	0.000133684	-0.000896641	3.91296e-05
18.5837	-0.00259074	1.74453e-06	-0.00328756	0.000133358	-0.00089646	3.74615e-05
18.6633	-0.00259048	1.96573e-06	-0.00329528	0.000133127	-0.00089627	3.5787e-05
18.7429	-0.00259009	5.84146e-06	-0.00330303	0.000133003	-0.000896077	3.41328e-05
18.8225	-0.00258948	9.93599e-06	-0.00331079	0.00013299	-0.000895892	3.25468e-05
18.9021	-0.00258857	1.43159e-05	-0.00331853	0.000133095	-0.000895734	3.11087e-05
18.9817	-0.00258727	1.90518e-05	-0.00332623	0.000133317	-0.000895628	2.99351e-05
19.0613	-0.00258739	2.55931e-05	-0.00333252	0.000132123	-0.00089639	2.9271e-05
19.1409	-0.00258748	3.23745e-05	-0.0033386	0.000131103	-0.000897202	2.87568e-05
19.2205	-0.00258754	3.93501e-05	-0.00334445	0.000130267	-0.000898046	2.8391e-05
19.3001	-0.00258755	4.64699e-05	-0.00335007	0.000129624	-0.000898903	2.81597e-05
19.3797	-0.0025875	5.36812e-05	-0.00335543	0.000129177	-0.000899754	2.80376e-05
19.4593	-0.00258738	6.09283e-05	-0.00336055	0.000128926	-0.00090058	2.79905e-05
19.5389	-0.00258718	6.8155e-05	-0.00336543	0.000128865	-0.000901361	2.79778e-05
19.6185	-0.00258688	7.53043e-05	-0.00337004	0.000128984	-0.000902082	2.79549e-05
19.6981	-0.0025865	8.23198e-05	-0.00337441	0.000129269	-0.000902731	2.7877e-05
19.7777	-0.00258602	8.91448e-05	-0.00337854	0.000129702	-0.000903294	2.77046e-05
19.8573	-0.00258546	9.57241e-05	-0.00338242	0.000130263	-0.000903761	2.74065e-05
19.9369	-0.0025848	0.000102004	-0.00338608	0.000130929	-0.000904124	2.69637e-05
20.0165	-0.00258407	0.000107933	-0.00338952	0.000131676	-0.000904381	2.63692e-05
20.0961	-0.00258327	0.000113463	-0.00339274	0.000132479	-0.000904531	2.56295e-05
20.1757	-0.0025824	0.000118548	-0.00339578	0.000133311	-0.000904577	2.47671e-05
20.2553	-0.00258147	0.000123148	-0.00339863	0.000134145	-0.000904526	2.38219e-05
20.3349	-0.00258049	0.000127232	-0.00340132	0.000134954	-0.000904384	2.28522e-05
20.4145	-0.00257948	0.000130775	-0.00340385	0.00013571	-0.000904158	2.19319e-05
20.4941	-0.00257843	0.000133759	-0.00340624	0.000136389	-0.000903853	2.11463e-05
20.5737	-0.00257735	0.000136175	-0.00340851	0.00013697	-0.000903471	2.05823e-05
20.6533	-0.00257625	0.000138018	-0.00341066	0.000137434	-0.000903015	2.03125e-05
20.7329	-0.00257515	0.000139293	-0.00341271	0.000137767	-0.000902485	2.0379e-05
20.8125	-0.00257406	0.00014001	-0.00341469	0.000137955	-0.000901882	2.07811e-05
20.8921	-0.00257298	0.000140188	-0.00341659	0.00013799	-0.00090121	2.14757e-05
20.9717	-0.00257194	0.000139847	-0.00341844	0.000137866	-0.000900471	2.23883e-05
21.0513	-0.00257093	0.000139018	-0.00342026	0.000137579	-0.000899667	2.34288e-05
21.1309	-0.00256998	0.000137732	-0.00342205	0.000137128	-0.000898795	2.45062e-05
21.2105	-0.00256909	0.000136029	-0.00342384	0.000136515	-0.000897854	2.55377e-05
21.2901	-0.00256827	0.000133952	-0.00342563	0.000135742	-0.000896841	2.64545e-05
21.3697	-0.00256753	0.000131546	-0.00342743	0.000134817	-0.000895751	2.72028e-05
21.4493	-0.00256688	0.000128859	-0.00342927	0.000133744	-0.000894579	2.77436e-05
21.5289	-0.00256631	0.000125938	-0.00343114	0.000132534	-0.000893323	2.80495e-05
21.6085	-0.00256582	0.000122832	-0.00343306	0.000131196	-0.000891979	2.81043e-05
21.6881	-0.00256543	0.000119589	-0.00343504	0.000129742	-0.000890545	2.79025e-05
21.7677	-0.00256512	0.000116255	-0.00343708	0.000128184	-0.000889018	2.74496e-05
21.8473	-0.00256488	0.000112874	-0.00343918	0.000126534	-0.0008874	2.67616e-05
21.9269	-0.00256471	0.000109489	-0.00344135	0.000124806	-0.000885691	2.58651e-05
22.0065	-0.0025646	0.000106138	-0.00344359	0.000123009	-0.000883895	2.47955e-05
22.0861	-0.00256453	0.000102857	-0.00344589	0.000121152	-0.000882018	2.35951e-05
22.1657	-0.00256448	9.96741e-05	-0.00344824	0.000119245	-0.00088007	2.23113e-05
22.2453	-0.00256443	9.66143e-05	-0.00345063	0.000117292	-0.000878059	2.09947e-05
22.3249	-0.00256436	9.36946e-05	-0.00345306	0.000115299	-0.000875997	1.96971e-05
22.4045	-0.00256424	9.09255e-05	-0.00345552	0.000113273	-0.000873892	1.84691e-05
22.4841	-0.00256404	8.83106e-05	-0.00345798	0.000111218	-0.000871757	1.73572e-05
22.5637	-0.00256375	8.58461e-05	-0.00346044	0.000109143	-0.000869601	1.64007e-05
22.6433	-0.00256333	8.35226e-05	-0.00346289	0.000107055	-0.000867436	1.56273e-05
22.7229	-0.00256275	8.13241e-05	-0.0034653	0.000104961	-0.00086527	1.50496e-05
22.8025	-0.002562	7.92302e-05	-0.00346767	0.000102872	-0.00086311	1.46615e-05
22.8821	-0.00256105	7.72178e-05	-0.00346998	0.000100794	-0.000860963	1.44391e-05
22.9617	-0.00255988	7.52606e-05	-0.00347222	9.87403e-05	-0.000858831	1.43462e-05
23.0413	-0.00255846	7.33311e-05	-0.00347438	9.672e-05	-0.000856716	1.4342e-05
23.1209	-0.00255678	7.14004e-05	-0.00347644	9.47444e-05	-0.000854615	1.43887e-05
23.2005	-0.00255484	6.94406e-05	-0.00347841	9.28243e-05	-0.000852527	1.44551e-05
23.2801	-0.00255262	6.74251e-05	-0.00348026	9.09701e-05	-0.000850451	1.4517e-05
23.3597	-0.00255012	6.53296e-05	-0.00348199	8.91909e-05	-0.000848387	1.45566e-05
23.4393	-0.00254734	6.31317e-05	-0.00348359	8.74953e-05	-0.000846336	1.45635e-05
23.5189	-0.00254427	6.0812e-05	-0.00348507	8.58897e-05	-0.000844301	1.45322e-05
23.5985	-0.00254093	5.83533e-05	-0.00348641	8.43788e-05	-0.000842287	1.44614e-05
23.6781	-0.00253733	5.57423e-05	-0.00348761	8.29664e-05	-0.000840298	1.43505e-05
23.7577	-0.00253346	5.29693e-05	-0.00348869	8.16536e-05	-0.000838337	1.41977e-05
23.8373	-0.00252935	5.0029e-05	-0.00348963	8.04386e-05	-0.000836411	1.40002e-05
23.9169	-0.00252501	4.69205e-05	-0.00349044	7.93161e-05	-0.000834525	1.37542e-05
23.9965	-0.00252045	4.36487e-05	-0.00349113	7.82762e-05	-0.000832684	1.34556e-05
24.0761	-0.00251569	4.02239e-05	-0.0034917	7.73047e-05	-0.000830894	1.30978e-05
24.1557	-0.00251075	3.66625e-05	-0.00349217	7.63842e-05	-0.000829159	1.26703e-05
24.2353	-0.00250565	3.29848e-05	-0.00349255	7.5495e-05	-0.000827482	1.21593e-05
24.3149	-0.0025004	2.92144e-05	-0.00349286	7.4616e-05	-0.000825863	1.15478e-05
24.3945	-0.00249503	2.53782e-05	-0.00349309	7.37259e-05	-0.000824299	1.0819e-05
24.4741	-0.00248956	2.15056e-05	-0.00349328	7.28041e-05	-0.000822783	9.95989e-06
24.5537	-0.002484	1.76273e-05	-0.00349344	7.18324e-05	-0.000821308	8.96875e-06
24.6333	-0.00247837	1.37741e-05	-0.00349358	7.07957e-05	-0.000819867	7.8656e-06
24.7129	-0.0024727	9.97753e-06	-0.00349371	6.96827e-05	-0.000818451	6.71134e-06
24.7925	-0.00246699	6.26612e-06	-0.00349386	6.8488e-05	-0.00081705	5.64701e-06
24.8721	-0.00246126	2.66799e-06	-0.00349402	6.72107e-05	-0.000815651	4.9552e-06
24.9517	-0.00245552	7.90529e-07	-0.00349422	6.58548e-05	-0.000814237	5.02234e-06
25.0313	-0.00244979	4.08384e-06	-0.00349447	6.4429e-05	-0.00081279	5.9949e-06
25.1109	-0.00244406	7.18888e-06	-0.00349478	6.29462e-05	-0.000811288	7.64455e-06
25.1905	-0.00243834	1.00834e-05	-0.00349514	6.14227e-05	-0.00080971	9.69736e-06
25.2701	-0.00243264	1.27473e-05	-0.00349559	5.98767e-05	-0.000808032	1.19803e-05
25.3497	-0.00242696	1.51622e-05	-0.00349611	5.8328e-05	-0.000806235	1.43904e-05
25.4293	-0.00242131	1.73128e-05	-0.00349671	5.67975e-05	-0.000804297	1.68579e-05
25.5089	-0.00241567	1.91869e-05	-0.00349739	5.53057e-05	-0.000802202	1.93273e-05
25.5885	-0.00241006	2.07771e-05	-0.00349816	5.3871e-05	-0.000799935	2.17508e-05
25.6681	-0.00240447	2.20805e-05	-0.003499	5.25094e-05	-0.00079749	2.40863e-05
25.7477	-0.0023989	2.31002e-05	-0.00349992	5.12333e-05	-0.000794864	2.62958e-05
25.8273	-0.00239335	2.38432e-05	-0.00350091	5.00504e-05	-0.000792057	2.83455e-05
25.9069	-0.00238783	2.43194e-05	-0.00350195	4.89647e-05	-0.000789074	3.02052e-05
25.9865	-0.00238232	2.45406e-05	-0.00350305	4.79762e-05	-0.000785921	3.185e-05
26.0661	-0.00237683	2.45189e-05	-0.00350418	4.70819e-05	-0.000782607	3.3261e-05
26.1457	-0.00237136	2.42665e-05	-0.00350533	4.62769e-05	-0.000779146	3.44263e-05
26.2253	-0.00236591	2.3795e-05	-0.0035065	4.55546e-05	-0.000775557	3.53412e-05
26.3049	-0.00236048	2.31167e-05	-0.00350767	4.49068e-05	-0.000771861	3.60073e-05
26.3845	-0.00235507	2.2244e-05	-0.00350881	4.43248e-05	-0.000768084	3.64309e-05
26.4641	-0.00234968	2.11891e-05	-0.00350993	4.37999e-05	-0.000764254	3.66237e-05
26.5437	-0.00234431	1.9965e-05	-0.003511	4.33239e-05	-0.000760402	3.66016e-05
26.6233	-0.00233895	1.85856e-05	-0.003512	4.28895e-05	-0.00075656	3.63847e-05
26.7029	-0.00233361	1.70648e-05	-0.00351293	4.24928e-05	-0.000752758	3.59968e-05
26.7825	-0.00232829	1.54188e-05	-0.00351378	4.2132e-05	-0.000749028	3.5464e-05
26.8621	-0.00232298	1.36656e-05	-0.00351452	4.18091e-05	-0.000745397	3.48135e-05
26.9417	-0.00231769	1.18241e-05	-0.00351516	4.15296e-05	-0.000741885	3.40739e-05
27.0213	-0.00231241	9.91584e-06	-0.00351569	4.13017e-05	-0.000738512	3.32738e-05
27.1009	-0.00230714	7.96243e-06	-0.00351611	4.11362e-05	-0.000735291	3.24414e-05
27.1805	-0.00230187	5.98613e-06	-0.00351641	4.10464e-05	-0.000732235	3.16036e-05
27.2601	-0.00229661	4.00966e-06	-0.00351659	4.10475e-05	-0.000729351	3.07877e-05
27.3397	-0.00229133	2.05406e-06	-0.00351667	4.11567e-05	-0.000726638	3.00187e-05
27.4193	-0.00228606	1.39497e-07	-0.00351664	4.13908e-05	-0.000724091	2.932e-05
27.4989	-0.00228077	1.71454e-06	-0.00351652	4.17664e-05	-0.000721699	2.87105e-05
27.5785	-0.00227547	3.49031e-06	-0.00351631	4.22977e-05	-0.000719444	2.82037e-05
27.6581	-0.00227016	5.17026e-06	-0.00351603	4.29965e-05	-0.000717303	2.78069e-05
27.7377	-0.00226484	6.73897e-06	-0.00351568	4.38699e-05	-0.000715249	2.75214e-05
27.8173	-0.0022595	8.18102e-06	-0.00351528	4.49203e-05	-0.00071325	2.73437e-05
27.8969	-0.00225415	9.48164e-06	-0.00351484	4.61454e-05	-0.000711273	2.72668e-05
27.9765	-0.00224879	1.06266e-05	-0.00351438	4.75383e-05	-0.00070928	2.72817e-05
28.0561	-0.00224341	1.16027e-05	-0.00351392	4.90903e-05	-0.000707228	2.73772e-05
28.1357	-0.00223802	1.23985e-05	-0.00351346	5.07893e-05	-0.000705076	2.75416e-05
28.2153	-0.00223262	1.30037e-05	-0.00351302	5.26225e-05	-0.000702785	2.77646e-05
28.2949	-0.0022272	1.3411e-05	-0.00351262	5.45756e-05	-0.000700319	2.80379e-05
28.3745	-0.00222177	1.36148e-05	-0.00351228	5.66342e-05	-0.000697647	2.83533e-05
28.4541	-0.00221633	1.36128e-05	-0.003512	5.87833e-05	-0.000694746	2.87023e-05
28.5337	-0.00221088	1.34078e-05	-0.00351181	6.10073e-05	-0.000691598	2.90757e-05
28.6133	-0.00220542	1.30077e-05	-0.00351171	6.3291e-05	-0.00068819	2.94628e-05
28.6929	-0.00219996	1.24249e-05	-0.00351171	6.56192e-05	-0.000684517	2.98516e-05
28.7725	-0.00219448	1.1675e-05	-0.00351183	6.7977e-05	-0.000680577	3.02291e-05
28.8521	-0.00218901	1.07764e-05	-0.00351207	7.03499e-05	-0.000676373	3.05801e-05
28.9317	-0.00218353	9.74915e-06	-0.00351243	7.27236e-05	-0.000671911	3.08878e-05
29.0113	-0.00217806	8.61277e-06	-0.00351293	7.50846e-05	-0.000667202	3.11328e-05
29.0909	-0.0021726	7.38523e-06	-0.00351357	7.74206e-05	-0.000662263	3.12943e-05
29.1705	-0.00216714	6.08263e-06	-0.00351435	7.97198e-05	-0.000657112	3.135e-05
29.2501	-0.00216171	4.72009e-06	-0.00351528	8.1972e-05	-0.000651776	3.1279e-05
29.3297	-0.00215629	3.3132e-06	-0.00351634	8.41677e-05	-0.000646285	3.10621e-05
29.4093	-0.00215089	1.87773e-06	-0.00351754	8.62994e-05	-0.000640673	3.06833e-05
29.4889	-0.00214553	4.29202e-07	-0.00351887	8.83612e-05	-0.000634975	3.01297e-05
29.5685	-0.00214019	1.01812e-06	-0.00352033	9.03484e-05	-0.000629225	2.9392e-05
29.6481	-0.00213489	2.45144e-06	-0.00352191	9.22574e-05	-0.000623461	2.84652e-05
29.7277	-0.00212962	3.85883e-06	-0.0035236	9.40859e-05	-0.000617716	2.73483e-05
29.8073	-0.00212438	5.22975e-06	-0.0035254	9.58339e-05	-0.000612025	2.60454e-05
29.8869	-0.00211918	6.55491e-06	-0.00352729	9.75039e-05	-0.00060642	2.45657e-05
29.9665	-0.00211401	7.82645e-06	-0.00352927	9.90998e-05	-0.000600931	2.29253e-05
30.0461	-0.00210887	9.03874e-06	-0.00353133	0.000100629	-0.000595582	2.11475e-05
30.1257	-0.00210374	1.01853e-05	-0.00353345	0.000102098	-0.000590394	1.92618e-05
30.2053	-0.00209862	1.12617e-05	-0.00353562	0.000103519	-0.000585384	1.7306e-05
30.2849	-0.0020935	1.22646e-05	-0.00353784	0.000104902	-0.000580561	1.53263e-05
30.3645	-0.00208834	1.31937e-05	-0.00354009	0.000106259	-0.000575929	1.33813e-05
30.4441	-0.00208313	1.40512e-05	-0.00354235	0.000107605	-0.000571487	1.15461e-05
30.5237	-0.00207784	1.48419e-05	-0.00354462	0.000108953	-0.000567228	9.92204e-06
30.6033	-0.00207244	1.55735e-05	-0.00354688	0.000110319	-0.000563142	8.64819e-06
30.6829	-0.00206692	1.62561e-05	-0.00354912	0.00011172	-0.000559218	7.89335e-06
30.7625	-0.00206125	1.69022e-05	-0.00355133	0.000113172	-0.00055544	7.78839e-06
30.8421	-0.0020554	1.75266e-05	-0.00355351	0.000114689	-0.000551791	8.32553e-06
30.9217	-0.00204935	1.81461e-05	-0.00355564	0.000116285	-0.000548253	9.35834e-06
31.0013	-0.00204308	1.87807e-05	-0.00355771	0.000117968	-0.000544806	1.07056e-05
31.0809	-0.00203657	1.94507e-05	-0.00355972	0.000119745	-0.000541432	1.22243e-05
31.1605	-0.00202981	2.01772e-05	-0.00356166	0.000121617	-0.000538116	1.38174e-05
31.2401	-0.00202278	2.09808e-05	-0.00356353	0.000123584	-0.000534841	1.54195e-05
31.3197	-0.00201547	2.18804e-05	-0.00356532	0.000125639	-0.000531594	1.69844e-05
31.3993	-0.00200789	2.2892e-05	-0.00356703	0.000127773	-0.000528363	1.84777e-05
31.4789	-0.00200001	2.40275e-05	-0.00356866	0.000129972	-0.000525137	1.98745e-05
31.5585	-0.00199185	2.52958e-05	-0.00357022	0.00013222	-0.000521909	2.11575e-05
31.6381	-0.0019834	2.67018e-05	-0.00357172	0.000134498	-0.000518669	2.23156e-05
31.7177	-0.00197465	2.82463e-05	-0.00357314	0.000136789	-0.000515412	2.3342e-05
31.7973	-0.00196562	2.99263e-05	-0.00357451	0.00013907	-0.000512129	2.42338e-05
31.8769	-0.00195628	3.17371e-05	-0.00357582	0.000141323	-0.000508814	2.49918e-05
31.9565	-0.00194665	3.36706e-05	-0.00357709	0.000143528	-0.000505461	2.56208e-05
32.0361	-0.00193672	3.57171e-05	-0.0035783	0.000145666	-0.000502064	2.61299e-05
32.1157	-0.00192648	3.78616e-05	-0.00357948	0.000147717	-0.000498617	2.65325e-05
32.1953	-0.00191594	4.00874e-05	-0.00358062	0.000149657	-0.000495116	2.68451e-05
32.2749	-0.00190509	4.23703e-05	-0.00358173	0.000151466	-0.000491556	2.70874e-05
32.3545	-0.00189393	4.46827e-05	-0.00358281	0.000153125	-0.000487928	2.72826e-05
32.4341	-0.00188246	4.69943e-05	-0.00358385	0.000154616	-0.000484222	2.7456e-05
32.5137	-0.00187067	4.92683e-05	-0.00358487	0.000155926	-0.000480423	2.76338e-05
32.5933	-0.00185857	5.14686e-05	-0.00358587	0.000157043	-0.000476514	2.78403e-05
32.6729	-0.00184615	5.35548e-05	-0.00358684	0.000157957	-0.000472477	2.80979e-05
32.7525	-0.00183341	5.54885e-05	-0.00358779	0.000158662	-0.000468297	2.8424e-05
32.8321	-0.00182036	5.72339e-05	-0.00358872	0.000159156	-0.000463961	2.88303e-05
32.9117	-0.00180698	5.87569e-05	-0.00358963	0.000159438	-0.000459455	2.93204e-05
32.9913	-0.00179328	6.00331e-05	-0.0035905	0.000159511	-0.000454774	2.98891e-05
33.0709	-0.00177926	6.10416e-05	-0.00359135	0.000159379	-0.000449913	3.05216e-05
33.1505	-0.00176492	6.17696e-05	-0.00359217	0.00015905	-0.000444873	3.11951e-05
33.2301	-0.00175026	6.22098e-05	-0.00359295	0.000158532	-0.000439661	3.18799e-05
33.3097	-0.00173527	6.2359e-05	-0.0035937	0.000157836	-0.000434285	3.25434e-05
33.3893	-0.00171996	6.22198e-05	-0.0035944	0.000156972	-0.000428758	3.31525e-05
33.4689	-0.00170431	6.17946e-05	-0.00359505	0.000155952	-0.000423099	3.36792e-05
33.5485	-0.00168832	6.109e-05	-0.00359566	0.000154786	-0.000417329	3.41012e-05
33.6281	-0.00167198	6.01139e-05	-0.00359621	0.000153483	-0.000411472	3.4403e-05
33.7077	-0.00165528	5.8876e-05	-0.00359671	0.000152055	-0.000405555	3.45751e-05
33.7873	-0.00163822	5.73879e-05	-0.00359714	0.000150509	-0.000399604	3.46136e-05
33.8669	-0.00162076	5.5664e-05	-0.00359752	0.000148856	-0.000393642	3.45202e-05
33.9465	-0.00160291	5.37216e-05	-0.00359784	0.000147103	-0.00038769	3.43017e-05
34.0261	-0.00158464	5.15802e-05	-0.00359809	0.000145256	-0.000381766	3.39692e-05
34.1057	-0.00156593	4.92618e-05	-0.00359828	0.000143321	-0.000375886	3.35365e-05
34.1853	-0.00154677	4.67873e-05	-0.0035984	0.000141303	-0.000370061	3.30198e-05
34.2649	-0.00152715	4.41818e-05	-0.00359845	0.000139207	-0.000364296	3.24378e-05
34.3445	-0.00150706	4.14671e-05	-0.00359845	0.000137039	-0.000358596	3.18103e-05
34.4241	-0.00148649	3.86646e-05	-0.00359837	0.000134805	-0.000352962	3.11567e-05
34.5037	-0.00146544	3.57943e-05	-0.00359823	0.00013251	-0.00034739	3.04958e-05
34.5833	-0.00144392	3.28717e-05	-0.00359802	0.000130163	-0.000341875	2.98423e-05
34.6629	-0.00142194	2.9914e-05	-0.00359773	0.000127769	-0.000336408	2.9207e-05
34.7425	-0.00139951	2.69304e-05	-0.00359738	0.000125338	-0.000330982	2.8595e-05
34.8221	-0.00137664	2.39345e-05	-0.00359694	0.000122877	-0.000325586	2.80066e-05
34.9017	-0.00135337	2.09369e-05	-0.00359642	0.000120397	-0.000320213	2.74383e-05
34.9813	-0.00132972	1.79463e-05	-0.00359581	0.00011791	-0.000314857	2.68832e-05
35.0609	-0.00130573	1.49784e-05	-0.00359511	0.000115432	-0.00030951	2.63308e-05
35.1405	-0.00128143	1.20428e-05	-0.00359431	0.000112979	-0.000304163	2.57665e-05
35.2201	-0.00125687	9.15615e-06	-0.00359341	0.000110571	-0.000298808	2.51735e-05
35.2997	-0.00123208	6.33391e-06	-0.00359242	0.000108231	-0.000293434	2.45343e-05
35.3793	-0.0012071	3.58958e-06	-0.00359132	0.000105982	-0.000288033	2.38321e-05
35.4589	-0.00118199	9.42685e-07	-0.00359014	0.000103849	-0.000282593	2.30536e-05
35.5385	-0.00115677	1.59554e-06	-0.00358886	0.00010186	-0.000277103	2.21903e-05
35.618	-0.00113149	4.00981e-06	-0.00358749	0.000100042	-0.000271555	2.12384e-05
35.6977	-0.00110618	6.29334e-06	-0.00358605	9.8424e-05	-0.000265937	2.01972e-05
35.7773	-0.00108088	8.43901e-06	-0.00358454	9.70341e-05	-0.000260241	1.90685e-05
35.8568	-0.0010556	1.04399e-05	-0.00358297	9.5899e-05	-0.000254459	1.78572e-05
35.9365	-0.00103038	1.2298e-05	-0.00358136	9.50416e-05	-0.000248581	1.65705e-05
36.016	-0.00100525	1.40119e-05	-0.0035797	9.44803e-05	-0.000242597	1.5218e-05
36.0956	-0.000980207	1.55896e-05	-0.00357802	9.42294e-05	-0.000236499	1.38128e-05
36.1753	-0.000955274	1.70385e-05	-0.00357632	9.42976e-05	-0.000230274	1.23692e-05
36.2548	-0.000930459	1.83692e-05	-0.00357462	9.46886e-05	-0.000223908	1.09027e-05
36.3344	-0.000905766	1.95942e-05	-0.00357294	9.54015e-05	-0.000217384	9.42832e-06
36.414	-0.000881197	2.07237e-05	-0.00357128	9.643e-05	-0.000210684	7.96074e-06
36.4936	-0.000856753	2.17726e-05	-0.00356965	9.77633e-05	-0.000203787	6.51239e-06
36.5732	-0.000832431	2.27524e-05	-0.00356807	9.93866e-05	-0.000196676	5.09445e-06
36.6528	-0.000808229	2.36745e-05	-0.00356655	0.000101282	-0.000189336	3.71744e-06
36.7324	-0.000784138	2.45512e-05	-0.0035651	0.000103427	-0.000181753	2.39675e-06
36.812	-0.000760151	2.53904e-05	-0.00356372	0.000105801	-0.000173918	1.19096e-06
36.8916	-0.000736257	2.62035e-05	-0.00356243	0.000108378	-0.000165824	7.43862e-07
36.9712	-0.000712445	2.6997e-05	-0.00356122	0.000111133	-0.000157469	1.71265e-06
37.0508	-0.000688708	2.77758e-05	-0.0035601	0.000114042	-0.000148854	2.90286e-06
37.1304	-0.000665036	2.8542e-05	-0.00355907	0.000117082	-0.000139985	4.12284e-06
37.21	-0.000641426	2.92946e-05	-0.00355814	0.000120229	-0.000130867	5.35624e-06
37.2896	-0.000617873	3.00304e-05	-0.0035573	0.000123463	-0.000121509	6.60321e-06
37.3692	-0.000594376	3.07431e-05	-0.00355655	0.000126763	-0.000111924	7.86408e-06
37.4488	-0.000570939	3.14234e-05	-0.00355588	0.000130111	-0.000102123	9.13879e-06
37.5284	-0.000547565	3.20586e-05	-0.0035553	0.00013349	-9.21203e-05	1.04246e-05
37.608	-0.000524266	3.26335e-05	-0.00355479	0.000136884	-8.19313e-05	1.17152e-05
37.6876	-0.000501055	3.31302e-05	-0.00355435	0.000140281	-7.15707e-05	1.30034e-05
37.7672	-0.000477945	3.35285e-05	-0.00355396	0.000143669	-6.1053e-05	1.42801e-05
37.8468	-0.000454959	3.38065e-05	-0.00355363	0.000147035	-5.03928e-05	1.55365e-05
37.9264	-0.000432118	3.39424e-05	-0.00355333	0.00015037	-3.96057e-05	1.67652e-05
38.006	-0.000409453	3.39158e-05	-0.00355306	0.000153662	-2.87077e-05	1.79632e-05
38.0856	-0.000386992	3.37074e-05	-0.00355281	0.000156904	-1.77132e-05	1.91281e-05
38.1652	-0.00036477	3.33043e-05	-0.00355257	0.000160089	-6.63506e-06	2.02576e-05
38.2448	-0.000342821	3.26923e-05	-0.00355232	0.00016321	4.51625e-06	2.13491e-05
38.3244	-0.000321181	3.1864e-05	-0.00355206	0.000166263	1.57347e-05	2.2398e-05
38.404	-0.000299888	3.08157e-05	-0.00355179	0.000169243	2.70188e-05	2.33989e-05
38.4836	-0.000278975	2.95469e-05	-0.00355148	0.000172148	3.83721e-05	2.43458e-05
38.5632	-0.000258477	2.80636e-05	-0.00355114	0.000174974	4.98028e-05	2.52335e-05
38.6428	-0.000238424	2.63699e-05	-0.00355076	0.000177717	6.13245e-05	2.60581e-05
38.7224	-0.000218847	2.44784e-05	-0.00355033	0.000180374	7.29526e-05	2.68165e-05
38.802	-0.000199767	2.24021e-05	-0.00354986	0.000182941	8.47036e-05	2.75052e-05
38.8816	-0.000181203	2.01558e-05	-0.00354935	0.000185414	9.65982e-05	2.81205e-05
38.9612	-0.000163169	1.77612e-05	-0.00354879	0.000187792	0.000108659	2.86584e-05
39.0408	-0.000145672	1.52362e-05	-0.00354819	0.000190072	0.000120909	2.91146e-05
39.1204	-0.000128716	1.26034e-05	-0.00354755	0.000192251	0.000133373	2.94864e-05
39.2	-0.000112295	9.88361e-06	-0.00354688	0.000194327	0.000146074	2.97728e-05
39.2796	-9.64021e-05	7.09709e-06	-0.00354618	0.000196299	0.000159035	2.99738e-05
39.3592	-8.10242e-05	4.26869e-06	-0.00354546	0.000198162	0.00017228	3.00922e-05
39.4388	-6.61436e-05	1.42023e-06	-0.00354473	0.000199914	0.000185826	3.01307e-05
39.5184	-5.17386e-05	1.42225e-06	-0.003544	0.000201553	0.00019969	3.00955e-05
39.598	-3.77824e-05	4.23408e-06	-0.00354328	0.000203077	0.000213883	2.99946e-05
39.6776	-2.42467e-05	6.98842e-06	-0.00354258	0.000204485	0.000228411	2.98377e-05
39.7572	-1.10976e-05	9.65749e-06	-0.00354193	0.000205777	0.000243274	2.96318e-05
39.8368	1.70252e-06	1.22149e-05	-0.00354134	0.000206955	0.00025847	2.93824e-05
39.9164	1.41976e-05	1.46321e-05	-0.00354083	0.000208021	0.000273989	2.90916e-05
39.996	2.64406e-05	1.68834e-05	-0.00354043	0.000208977	0.000289815	2.87568e-05
40.0756	3.84904e-05	1.89456e-05	-0.00354017	0.000209828	0.000305927	2.83705e-05
40.1552	5.04174e-05	2.08e-05	-0.00354008	0.000210575	0.000322301	2.79249e-05
40.2348	6.22993e-05	2.24327e-05	-0.00354018	0.000211222	0.000338909	2.74124e-05
40.3144	7.42256e-05	2.38352e-05	-0.00354051	0.000211766	0.000355719	2.6824e-05
40.394	8.62972e-05	2.50028e-05	-0.00354111	0.000212204	0.000372698	2.61528e-05
40.4736	9.86258e-05	2.59353e-05	-0.00354201	0.000212531	0.000389811	2.53927e-05
40.5532	0.00011134	2.66371e-05	-0.00354324	0.000212738	0.000407026	2.45358e-05
40.6328	0.000124579	2.71145e-05	-0.00354484	0.000212818	0.000424314	2.35727e-05
40.7124	0.0001385	2.73756e-05	-0.00354683	0.000212762	0.000441651	2.24943e-05
40.792	0.000153275	2.74278e-05	-0.00354927	0.00021256	0.000459017	2.1294e-05
40.8716	0.000169086	2.72775e-05	-0.00355219	0.000212203	0.000476396	1.99686e-05
40.9512	0.000186133	2.6928e-05	-0.00355561	0.00021168	0.000493779	1.85195e-05
41.0308	0.000204622	2.63826e-05	-0.00355957	0.000210983	0.00051116	1.69607e-05
41.1104	0.000224777	2.5645e-05	-0.00356411	0.000210107	0.000528542	1.53187e-05
41.19	0.000246829	2.47192e-05	-0.00356927	0.000209045	0.000545933	1.36453e-05
41.2696	0.00027102	2.36164e-05	-0.00357507	0.000207795	0.000563345	1.20309e-05
41.3492	0.000297596	2.23504e-05	-0.00358154	0.000206356	0.000580797	1.06284e-05
41.4288	0.000326806	2.09386e-05	-0.00358873	0.000204728	0.000598314	9.65765e-06
41.5084	0.000358903	1.94028e-05	-0.00359664	0.000202913	0.000615927	9.36337e-06
41.588	0.000394135	1.77614e-05	-0.00360531	0.000200914	0.000633664	9.87942e-06
41.6676	0.000432742	1.60419e-05	-0.00361475	0.000198732	0.000651557	1.11245e-05
41.7472	0.000474964	1.42663e-05	-0.00362497	0.000196367	0.00066963	1.28829e-05
41.8268	0.00052102	1.24578e-05	-0.00363598	0.000193821	0.000687909	1.4943e-05
41.9064	0.000571123	1.06395e-05	-0.00364777	0.000191095	0.000706411	1.71429e-05
41.986	0.000625466	8.82712e-06	-0.00366032	0.000188187	0.000725156	1.93706e-05
42.0656	0.000684227	7.04764e-06	-0.00367361	0.000185097	0.000744157	2.15451e-05
42.1452	0.000747564	5.31167e-06	-0.00368758	0.000181823	0.000763428	2.36086e-05
42.2248	0.000815612	3.64407e-06	-0.00370219	0.000178364	0.000782977	2.55168e-05
42.3044	0.000888488	2.06502e-06	-0.00371737	0.000174718	0.000802812	2.72349e-05
42.384	0.000966279	5.87077e-07	-0.00373302	0.000170884	0.000822937	2.87329e-05
42.4636	0.00104905	7.58398e-07	-0.00374903	0.000166858	0.000843352	2.99873e-05
42.5432	0.00113684	1.96283e-06	-0.00376528	0.000162641	0.000864053	3.09801e-05
42.6228	0.00122964	2.99618e-06	-0.00378161	0.000158227	0.000885038	3.17013e-05
42.7024	0.00132746	3.85247e-06	-0.00379787	0.00015361	0.000906299	3.21482e-05
42.782	0.00143024	4.52171e-06	-0.00381386	0.000148783	0.00092783	3.23259e-05
42.8616	0.00153791	4.98874e-06	-0.00382936	0.000143731	0.000949629	3.22465e-05
42.9412	0.00165037	5.26907e-06	-0.00384413	0.000138442	0.000971695	3.19287e-05
43.0208	0.0017675	5.35248e-06	-0.00385792	0.000132899	0.000994026	3.13957e-05
43.1004	0.00188914	5.26086e-06	-0.00387044	0.000127084	0.00101663	3.06752e-05
43.18	0.00201513	5.00776e-06	-0.00388139	0.000120981	0.0010395	2.98012e-05
43.2596	0.00214527	4.59564e-06	-0.00389046	0.000114575	0.00106266	2.88103e-05
43.3392	0.00227933	4.05495e-06	-0.0038973	0.000107853	0.00108611	2.77445e-05
43.4188	0.0024171	3.3991e-06	-0.00390155	0.0001008	0.00110985	2.66483e-05
43.4984	0.00255829	2.64764e-06	-0.00390285	9.34057e-05	0.00113391	2.5569e-05
43.578	0.00270266	1.82021e-06	-0.00390082	8.56617e-05	0.0011583	2.45559e-05
43.6576	0.00284989	9.38663e-07	-0.00389505	7.75654e-05	0.00118303	2.36622e-05
43.7372	0.00299969	2.44164e-08	-0.00388515	6.9125e-05	0.00120813	2.29377e-05
43.8168	0.00315176	9.0189e-07	-0.00387074	6.03655e-05	0.00123361	2.24229e-05
43.8964	0.00330576	1.82192e-06	-0.00385141	5.13477e-05	0.00125948	2.2141e-05
43.976	0.00346138	2.72023e-06	-0.00382679	4.22006e-05	0.00128576	2.20962e-05
44.0556	0.00361828	3.58347e-06	-0.00379653	3.32142e-05	0.00131248	2.22679e-05
44.1352	0.00377612	4.40758e-06	-0.00376026	2.51083e-05	0.00133964	2.26227e-05
44.2148	0.00393458	5.16903e-06	-0.00371766	1.97462e-05	0.00136727	2.31185e-05
44.2944	0.00409332	5.87796e-06	-0.00366844	2.02218e-05	0.00139537	2.37097e-05
44.374	0.00425202	6.52526e-06	-0.00361234	2.67121e-05	0.00142397	2.43529e-05
44.4536	0.00441034	7.10925e-06	-0.00354913	3.64484e-05	0.00145308	2.50099e-05
44.5332	0.00456798	7.63363e-06	-0.00347861	4.77118e-05	0.00148271	2.56493e-05
44.6128	0.00472461	8.08241e-06	-0.00340065	5.98023e-05	0.00151288	2.62444e-05
44.6924	0.00487993	8.47325e-06	-0.00331517	7.24117e-05	0.00154358	2.67747e-05
44.772	0.00503366	8.80207e-06	-0.0032221	8.53707e-05	0.00157484	2.72261e-05
44.8516	0.00518548	9.07227e-06	-0.00312148	9.85621e-05	0.00160665	2.75899e-05
44.9312	0.00533515	9.29208e-06	-0.00301335	0.000111895	0.00163902	2.78653e-05
45.0108	0.00548238	9.4514e-06	-0.00289783	0.000125288	0.00167198	2.80532e-05
45.0904	0.00562692	9.57706e-06	-0.00277511	0.000138664	0.00170551	2.81646e-05
45.17	0.00576852	9.65807e-06	-0.0026454	0.000151947	0.00173965	2.82147e-05
45.2496	0.00590693	9.71725e-06	-0.00250898	0.000165064	0.0017744	2.82278e-05
45.3292	0.00604191	9.76272e-06	-0.00236618	0.000177927	0.00180976	2.82295e-05
45.4088	0.00617322	9.78759e-06	-0.00221738	0.000190472	0.00184577	2.82523e-05
45.4884	0.00630064	9.8126e-06	-0.002063	0.00020261	0.00188243	2.83354e-05
45.568	0.00642393	9.8228e-06	-0.00190349	0.000214268	0.00191976	2.85185e-05
45.6476	0.00654287	9.83654e-06	-0.00173934	0.000225383	0.00195776	2.88428e-05
45.7272	0.00665723	9.8429e-06	-0.00157106	0.000235873	0.00199645	2.93462e-05
45.8068	0.00676678	9.84351e-06	-0.0013992	0.000245672	0.00203584	3.00641e-05
45.8864	0.00687129	9.85099e-06	-0.0012243	0.000254731	0.00207592	3.10188e-05
45.966	0.00697054	9.85448e-06	-0.00104695	0.000262984	0.0021167	3.22178e-05
46.0456	0.00706431	9.87003e-06	-0.000867722	0.00027038	0.00215817	3.36579e-05
46.1252	0.00715237	9.89191e-06	-0.00068719	0.000276894	0.00220033	3.53227e-05
46.2048	0.0072345	9.92379e-06	-0.000505939	0.00028248	0.00224317	3.7189e-05
46.2844	0.0073105	9.97876e-06	-0.000324529	0.000287118	0.00228668	3.92276e-05
46.364	0.00738013	1.00508e-05	-0.000143503	0.000290794	0.00233085	4.14045e-05
46.4436	0.00744321	1.01563e-05	3.65828e-05	0.000293498	0.00237568	4.36823e-05
46.5232	0.00749953	1.02938e-05	0.000215221	0.000295233	0.00242115	4.60236e-05
46.6028	0.00754891	1.04715e-05	0.000391928	0.000296007	0.00246726	4.83961e-05
46.6824	0.00759118	1.06936e-05	0.000566222	0.000295834	0.00251402	5.07719e-05
46.762	0.00762617	1.09615e-05	0.000737677	0.000294739	0.00256142	5.31279e-05
46.8416	0.00765376	1.12792e-05	0.000905889	0.000292741	0.00260948	5.54455e-05
46.9212	0.0076738	1.16447e-05	0.00107047	0.000289882	0.00265819	5.77082e-05
47.0008	0.00768621	1.2058e-05	0.00123108	0.000286201	0.00270757	5.99017e-05
47.0804	0.00769091	1.25177e-05	0.00138741	0.000281733	0.00275764	6.20127e-05
47.16	0.00768784	1.30206e-05	0.00153915	0.000276531	0.00280841	6.40321e-05
47.2396	0.00767699	1.35641e-05	0.00168605	0.000270643	0.0028599	6.59457e-05
47.3192	0.00765835	1.41443e-05	0.00182787	0.00026412	0.00291214	6.77477e-05
47.3988	0.00763196	1.47552e-05	0.00196439	0.000257009	0.00296515	6.94298e-05
47.4784	0.00759789	1.53913e-05	0.00209541	0.000249378	0.00301897	7.09906e-05
47.558	0.00755623	1.60444e-05	0.00222077	0.000241275	0.00307364	7.24253e-05
47.6376	0.00750713	1.6707e-05	0.00234029	0.00023275	0.00312918	7.37419e-05
47.7172	0.00745075	1.73709e-05	0.00245382	0.000223868	0.00318563	7.49517e-05
47.7968	0.00738729	1.80301e-05	0.00256122	0.000214678	0.00324303	7.60698e-05
47.8764	0.00731698	1.86773e-05	0.00266235	0.000205226	0.00330141	7.71062e-05
47.956	0.00724009	1.93044e-05	0.0027571	0.000195572	0.00336081	7.80762e-05
48.0356	0.00715689	1.99014e-05	0.00284532	0.000185765	0.00342125	7.89875e-05
48.1152	0.00706772	2.04519e-05	0.00292689	0.000175855	0.00348276	7.98376e-05
48.1948	0.00697291	2.09487e-05	0.00300169	0.000165904	0.00354534	8.06229e-05
48.2744	0.00687281	2.1363e-05	0.00306958	0.000155977	0.00360902	8.1339e-05
48.354	0.00676781	2.16718e-05	0.00313045	0.000146142	0.00367381	8.19769e-05
48.4336	0.0066583	2.18643e-05	0.00318416	0.000136495	0.0037397	8.25253e-05
48.5132	0.00654469	2.19041e-05	0.00323057	0.00012715	0.00380672	8.29792e-05
48.5928	0.00642737	2.17865e-05	0.00326956	0.000118251	0.00387487	8.33397e-05
48.6724	0.00630678	2.14838e-05	0.00330101	0.000109989	0.00394415	8.36072e-05
48.752	0.00618332	2.09826e-05	0.00332477	0.000102608	0.00401457	8.37825e-05
48.8316	0.0060574	2.02875e-05	0.00334075	9.6407e-05	0.00408613	8.38718e-05
48.9112	0.00592944	1.93752e-05	0.00334882	9.17346e-05	0.00415883	8.38897e-05
48.9908	0.00579983	1.82613e-05	0.0033489	8.89495e-05	0.00423268	8.38477e-05
49.0704	0.00566897	1.69263e-05	0.0033409	8.83532e-05	0.00430768	8.37558e-05
49.15	0.00553722	1.53841e-05	0.00332478	9.01117e-05	0.00438383	8.36295e-05
49.2296	0.00540493	1.36338e-05	0.00330049	9.4214e-05	0.00446114	8.349e-05
49.3092	0.00527244	1.16635e-05	0.00326803	0.000100492	0.00453961	8.33508e-05
49.3888	0.00514007	9.49618e-06	0.00322743	0.000108673	0.00461927	8.32279e-05
49.4684	0.0050081	7.12242e-06	0.00317875	0.00011846	0.00470012	8.31386e-05
49.548	0.00487684	4.56854e-06	0.0031221	0.000129573	0.00478219	8.311e-05
49.6276	0.00474651	1.85001e-06	0.00305762	0.000141774	0.0048655	8.31603e-05
49.7072	0.00461739	1.00895e-06	0.00298548	0.000154867	0.00495009	8.33182e-05
49.7868	0.00448967	3.97258e-06	0.00290592	0.000168695	0.00503598	8.36081e-05
49.8664	0.00436356	7.01719e-06	0.00281921	0.000183132	0.00512321	8.40625e-05
49.946	0.00423924	1.00933e-05	0.00272565	0.000198077	0.00521182	8.46969e-05
50.0256	0.00411687	1.31661e-05	0.00262561	0.000213439	0.00530185	8.55346e-05
50.1052	0.00399659	1.6199e-05	0.0025195	0.000229143	0.00539334	8.65921e-05
50.1848	0.00387854	1.91532e-05	0.00240773	0.000245118	0.00548633	8.78864e-05
50.2644	0.00376283	2.20088e-05	0.00229082	0.000261294	0.00558085	8.94243e-05
50.344	0.00364955	2.47273e-05	0.00216926	0.00027761	0.00567696	9.12116e-05
50.4236	0.0035388	2.72909e-05	0.0020436	0.000294006	0.0057747	9.32532e-05
50.5032	0.00343066	2.96827e-05	0.00191442	0.000310421	0.0058741	9.5542e-05
50.5828	0.00332519	3.18903e-05	0.00178233	0.000326806	0.00597521	9.80846e-05
50.6624	0.00322246	3.39044e-05	0.00164794	0.000343115	0.00607806	0.000100875
50.742	0.0031225	3.5721e-05	0.00151189	0.000359292	0.00618271	0.000103901
50.8216	0.00302536	3.73396e-05	0.00137481	0.000375307	0.00628917	0.000107144
50.9012	0.00293107	3.87634e-05	0.00123735	0.000391111	0.00639746	0.000110594
50.9808	0.00283964	3.99977e-05	0.00110014	0.000406667	0.00650761	0.000114227
51.0604	0.00275109	4.10535e-05	0.000963812	0.00042195	0.00661962	0.000118015
51.14	0.00266543	4.19453e-05	0.000828981	0.000436921	0.00673349	0.000121923
51.2196	0.00258266	4.2693e-05	0.000696236	0.000451551	0.0068492	0.000125922
51.2992	0.00250276	4.33196e-05	0.000566134	0.000465828	0.00696674	0.000129967
51.3788	0.00242571	4.3849e-05	0.000439202	0.000479731	0.0070861	0.000134017
51.4584	0.0023515	4.43048e-05	0.000315924	0.000493249	0.00720723	0.000138022
51.538	0.00228008	4.4713e-05	0.000196743	0.000506388	0.00733011	0.000141944
51.6176	0.00221144	4.50865e-05	8.20607e-05	0.00051914	0.00745469	0.000145734
51.6972	0.00214553	4.54523e-05	-2.77683e-05	0.000531506	0.00758093	0.000149351
51.7768	0.0020823	4.58265e-05	-0.000132436	0.000543499	0.0077088	0.000152754
51.8564	0.00202171	4.62273e-05	-0.00023168	0.000555118	0.00783824	0.000155916
51.936	0.0019637	4.66715e-05	-0.000325293	0.00056637	0.00796919	0.000158811
52.0156	0.00190822	4.71671e-05	-0.000413119	0.000577266	0.00810161	0.000161423
52.0952	0.00185521	4.77333e-05	-0.000495046	0.000587823	0.00823545	0.000163751
52.1748	0.00180459	4.8372e-05	-0.000571013	0.000598054	0.00837064	0.000165806
52.2544	0.0017563	4.90935e-05	-0.000641006	0.000607979	0.00850714	0.00016761
52.334	0.00171027	4.98984e-05	-0.000705047	0.000617621	0.00864488	0.000169184
52.4136	0.00166643	5.07776e-05	-0.000763203	0.000626999	0.00878381	0.000170553
52.4932	0.00162469	5.17285e-05	-0.000815573	0.000636135	0.00892385	0.000171758
52.5728	0.00158499	5.27346e-05	-0.000862293	0.000645055	0.00906495	0.000172829
52.6524	0.00154725	5.37897e-05	-0.000903523	0.000653781	0.00920705	0.000173795
52.732	0.00151137	5.48801e-05	-0.000939451	0.000662333	0.00935009	0.000174678
52.8116	0.00147729	5.59865e-05	-0.000970286	0.000670734	0.00949399	0.000175515
52.8912	0.00144492	5.70958e-05	-0.000996252	0.000678999	0.00963869	0.000176331
52.9708	0.00141419	5.81842e-05	-0.00101759	0.000687141	0.0097841	0.000177143
53.0504	0.00138501	5.92357e-05	-0.00103453	0.000695171	0.00993016	0.000177971
53.13	0.00135731	6.02255e-05	-0.00104734	0.000703095	0.0100768	0.000178846
53.2096	0.00133101	6.11311e-05	-0.00105626	0.000710911	0.0102239	0.000179774
53.2892	0.00130605	6.19322e-05	-0.00106155	0.000718616	0.0103714	0.00018076
53.3688	0.00128236	6.26026e-05	-0.00106345	0.000726203	0.0105191	0.000181808
53.4484	0.00125987	6.31193e-05	-0.0010622	0.000733661	0.0106671	0.000182928
53.528	0.00123854	6.34587e-05	-0.00105805	0.000740974	0.0108152	0.000184102
53.6076	0.0012183	6.35985e-05	-0.00105122	0.000748122	0.0109632	0.000185322
53.6872	0.00119909	6.35182e-05	-0.00104194	0.00075508	0.0111112	0.000186575
53.7668	0.00118088	6.32e-05	-0.00103042	0.000761817	0.011259	0.000187843
53.8464	0.00116361	6.26293e-05	-0.00101684	0.000768299	0.0114064	0.000189104
53.926	0.00114725	6.17956e-05	-0.0010014	0.000774491	0.0115534	0.000190326
54.0056	0.00113174	6.06928e-05	-0.000984274	0.000780355	0.0116999	0.00019148
54.0852	0.00111707	5.93208e-05	-0.000965621	0.000785851	0.0118457	0.000192523
54.1648	0.00110319	5.76856e-05	-0.000945597	0.000790939	0.0119908	0.000193427
54.2444	0.00109009	5.57985e-05	-0.000924341	0.000795579	0.0121349	0.000194153
54.324	0.00107773	5.36761e-05	-0.000901985	0.000799731	0.0122781	0.000194665
54.4036	0.0010661	5.13388e-05	-0.000878647	0.000803349	0.0124201	0.000194914
54.4832	0.00105518	4.88114e-05	-0.000854438	0.000806392	0.0125608	0.000194861
54.5628	0.00104494	4.61208e-05	-0.000829458	0.00080882	0.0127	0.000194462
54.6424	0.00103537	4.32948e-05	-0.0008038	0.00081059	0.0128377	0.000193677
54.722	0.00102645	4.0364e-05	-0.000777548	0.000811664	0.0129736	0.000192457
54.8016	0.00101816	3.73563e-05	-0.000750778	0.000812006	0.0131077	0.000190779
54.8812	0.00101048	3.42987e-05	-0.00072356	0.000811582	0.0132396	0.00018861
54.9608	0.00100339	3.12169e-05	-0.000695955	0.000810363	0.0133693	0.000185926
55.0404	0.000996869	2.81341e-05	-0.000668022	0.000808325	0.0134967	0.0001827
55.12	0.000990902	2.50732e-05	-0.000639816	0.000805445	0.0136214	0.000178938
55.1996	0.000985465	2.20518e-05	-0.000611387	0.000801709	0.0137434	0.000174632
55.2792	0.000980537	1.90863e-05	-0.000582782	0.000797105	0.0138626	0.000169797
55.3588	0.000976095	1.61908e-05	-0.000554049	0.000791628	0.0139786	0.000164442
55.4384	0.000972117	1.33777e-05	-0.000525233	0.000785274	0.0140915	0.000158608
55.518	0.000968577	1.06585e-05	-0.000496373	0.000778048	0.014201	0.000152324
55.5976	0.000965452	8.04245e-06	-0.000467512	0.000769957	0.014307	0.000145635
55.6772	0.000962715	5.53757e-06	-0.000438693	0.000761015	0.0144093	0.000138589
55.7568	0.000960343	3.15008e-06	-0.000409953	0.00075124	0.0145079	0.000131247
55.8364	0.000958312	8.82933e-07	-0.000381335	0.000740655	0.0146024	0.000123673
55.916	0.000956597	1.26587e-06	-0.000352879	0.000729287	0.014693	0.000115928
55.9956	0.000955178	3.30587e-06	-0.000324624	0.000717165	0.0147793	0.000108081
56.0752	0.000954031	5.25181e-06	-0.000296612	0.000704323	0.0148612	0.000100197
56.1548	0.000953136	7.12155e-06	-0.000268882	0.000690795	0.0149387	9.23395e-05
56.2344	0.000952474	8.93319e-06	-0.000241472	0.000676619	0.0150116	8.45621e-05
56.314	0.000952027	1.07034e-05	-0.00021442	0.000661833	0.0150797	7.69068e-05
56.3936	0.00095178	1.24463e-05	-0.000187762	0.000646481	0.015143	6.94171e-05
56.4732	0.000951718	1.41718e-05	-0.000161534	0.000630606	0.0152014	6.21209e-05
56.5528	0.000951828	1.5886e-05	-0.00013577	0.000614257	0.0152547	5.50433e-05
56.6324	0.000952098	1.75922e-05	-0.000110501	0.000597482	0.0153028	4.8208e-05
56.712	0.000952518	1.92919e-05	-8.5753e-05	0.00058033	0.0153456	4.16441e-05
56.7916	0.000953079	2.0984e-05	-6.15542e-05	0.000562857	0.015383	3.5393e-05
56.8712	0.000953773	2.26665e-05	-3.79258e-05	0.000545119	0.0154149	2.95077e-05
56.9508	0.000954595	2.43375e-05	-1.48868e-05	0.000527168	0.0154413	2.40875e-05
57.0304	0.000955544	2.59961e-05	7.54268e-06	0.000509063	0.015462	1.93111e-05
57.11	0.000956619	2.76431e-05	2.93477e-05	0.000490858	0.015477	1.55336e-05
57.1896	0.000957823	2.92812e-05	5.05157e-05	0.000472603	0.0154862	1.33499e-05
57.2692	0.000959159	3.0913e-05	7.10336e-05	0.00045435	0.0154896	1.33125e-05
57.3488	0.000960631	3.25389e-05	9.08934e-05	0.000436147	0.0154872	1.52373e-05
57.4284	0.00096224	3.41557e-05	0.000110089	0.000418037	0.0154789	1.83618e-05
57.508	0.000963985	3.57548e-05	0.000128611	0.000400065	0.0154647	2.2054e-05
57.5876	0.000965866	3.73231e-05	0.000146457	0.000382271	0.0154447	2.59623e-05
57.6672	0.000967879	3.88433e-05	0.000163623	0.000364692	0.0154187	2.99048e-05
57.7468	0.000970022	4.02959e-05	0.000180106	0.000347364	0.0153869	3.37812e-05
57.8264	0.000972295	4.16609e-05	0.000195905	0.000330318	0.0153493	3.75295e-05
57.906	0.0009747	4.2918e-05	0.000211021	0.000313583	0.0153058	4.11105e-05
57.9856	0.00097724	4.40495e-05	0.000225456	0.000297185	0.0152566	4.44944e-05
58.0652	0.00097992	4.50396e-05	0.000239214	0.000281147	0.0152017	4.76545e-05
58.1448	0.000982741	4.58757e-05	0.000252298	0.000265492	0.0151412	5.05738e-05
58.2244	0.000985701	4.65473e-05	0.000264712	0.000250241	0.0150752	5.32355e-05
58.304	0.000988796	4.70475e-05	0.00027646	0.000235411	0.0150036	5.56252e-05
58.3836	0.000992014	4.73724e-05	0.000287548	0.000221018	0.0149267	5.77316e-05
58.4632	0.000995342	4.75208e-05	0.000297978	0.000207074	0.0148445	5.95449e-05
58.5428	0.000998763	4.74942e-05	0.000307757	0.000193588	0.0147571	6.10606e-05
58.6224	0.00100226	4.72948e-05	0.000316891	0.000180568	0.0146646	6.22723e-05
58.702	0.00100582	4.69263e-05	0.000325385	0.000168017	0.0145672	6.31875e-05
58.7816	0.00100942	4.63921e-05	0.000333247	0.00015594	0.014465	6.38089e-05
58.8612	0.00101304	4.56955e-05	0.000340487	0.000144339	0.014358	6.41446e-05
58.9408	0.00101666	4.48429e-05	0.000347113	0.000133215	0.0142465	6.4193e-05
59.0204	0.00102028	4.38427e-05	0.000353137	0.000122567	0.0141307	6.39715e-05
59.1	0.00102388	4.27084e-05	0.00035857	0.000112394	0.0140105	6.34811e-05
59.1796	0.00102746	4.14548e-05	0.000363427	0.000102693	0.0138863	6.27303e-05
59.2592	0.00103102	4.00988e-05	0.000367722	9.34642e-05	0.0137582	6.17136e-05
59.3388	0.00103457	3.86584e-05	0.000371473	8.47063e-05	0.0136263	6.04443e-05
59.4184	0.00103812	3.71505e-05	0.000374698	7.64193e-05	0.0134908	5.89273e-05
59.498	0.00104167	3.55937e-05	0.000377418	6.86051e-05	0.0133519	5.71783e-05
59.5776	0.00104525	3.4005e-05	0.00037965	6.12655e-05	0.0132097	5.52111e-05
59.6572	0.00104886	3.2401e-05	0.000381416	5.4404e-05	0.0130645	5.30632e-05
59.7368	0.00105252	3.0798e-05	0.000382738	4.8027e-05	0.0129163	5.07684e-05
59.8164	0.00105626	2.92103e-05	0.000383638	4.21444e-05	0.0127654	4.83667e-05
59.896	0.00106008	2.76523e-05	0.000384139	3.67716e-05	0.0126119	4.59164e-05
59.9756	0.00106402	2.61358e-05	0.000384265	3.19331e-05	0.012456	4.34783e-05
60.0552	0.00106809	2.46698e-05	0.000384039	2.76632e-05	0.0122979	4.11483e-05
60.1348	0.00107231	2.3259e-05	0.000383482	2.40085e-05	0.0121378	3.90135e-05
60.2144	0.00107671	2.19023e-05	0.000382616	2.10247e-05	0.0119759	3.71823e-05
60.294	0.0010813	2.05933e-05	0.000381459	1.87665e-05	0.0118123	3.57575e-05
60.3736	0.00108611	1.93207e-05	0.00038003	1.72658e-05	0.0116473	3.48425e-05
60.4532	0.00109114	1.80702e-05	0.000378345	1.65003e-05	0.011481	3.44978e-05
60.5328	0.00109641	1.68288e-05	0.000376422	1.63761e-05	0.0113135	3.47527e-05
60.6124	0.0011019	1.55853e-05	0.000374276	1.67467e-05	0.0111452	3.55898e-05
60.692	0.00110764	1.43309e-05	0.000371922	1.74526e-05	0.010976	3.69639e-05
60.7716	0.00111359	1.30567e-05	0.000369373	1.83549e-05	0.0108063	3.87696e-05
60.8512	0.00111977	1.17555e-05	0.000366642	1.93494e-05	0.0106362	4.09063e-05
60.9308	0.00112614	1.0421e-05	0.00036374	2.03638e-05	0.0104658	4.32633e-05
61.0104	0.00113271	9.0479e-06	0.000360675	2.13513e-05	0.0102954	4.5747e-05
61.09	0.00113944	7.63228e-06	0.000357458	2.22834e-05	0.010125	4.82473e-05
61.1696	0.00114632	6.17056e-06	0.000354095	2.31432e-05	0.00995494	5.06781e-05
61.2492	0.00115333	4.65929e-06	0.000350594	2.39217e-05	0.00978524	5.29586e-05
61.3288	0.00116045	3.09531e-06	0.000346962	2.46138e-05	0.0096161	5.50202e-05
61.4084	0.00116767	1.47511e-06	0.000343204	2.52185e-05	0.00944766	5.68033e-05
61.488	0.00117496	2.03537e-07	0.000339326	2.57377e-05	0.00928006	5.82597e-05
61.5676	0.00118233	1.94191e-06	0.000335333	2.61756e-05	0.00911343	5.93522e-05
61.6472	0.00118977	3.73997e-06	0.000331232	2.65383e-05	0.00894791	6.00527e-05
61.7268	0.00119727	5.59396e-06	0.000327028	2.68329e-05	0.00878363	6.03437e-05
61.8064	0.00120484	7.49997e-06	0.000322728	2.70676e-05	0.00862069	6.02184e-05
61.886	0.00121248	9.45118e-06	0.000318337	2.72516e-05	0.00845923	5.96636e-05
61.9656	0.00122018	1.14384e-05	0.000313862	2.73935e-05	0.00829933	5.86903e-05
62.0452	0.00122796	1.34489e-05	0.000309309	2.75013e-05	0.00814112	5.73084e-05
62.1248	0.00123582	1.54667e-05	0.000304684	2.75812e-05	0.00798467	5.55414e-05
62.2044	0.00124377	1.74763e-05	0.000299994	2.76393e-05	0.0078301	5.34099e-05
62.284	0.00125183	1.94636e-05	0.000295242	2.76807e-05	0.00767751	5.09602e-05
62.3636	0.00126	2.14166e-05	0.000290436	2.77087e-05	0.00752697	4.8236e-05
62.4432	0.0012683	2.33267e-05	0.000285579	2.77257e-05	0.00737858	4.52821e-05
62.5228	0.00127675	2.51869e-05	0.000280675	2.77322e-05	0.00723239	4.21472e-05
62.6024	0.00128537	2.69942e-05	0.000275728	2.77274e-05	0.00708847	3.8896e-05
62.682	0.00129418	2.87456e-05	0.000270741	2.77112e-05	0.00694686	3.55792e-05
62.7616	0.00130322	3.04386e-05	0.000265718	2.76845e-05	0.0068076	3.22444e-05
62.8412	0.0013125	3.20718e-05	0.000260662	2.76492e-05	0.00667072	2.89395e-05
62.9208	0.00132206	3.3641e-05	0.000255577	2.76091e-05	0.00653626	2.57339e-05
63.0004	0.00133192	3.51445e-05	0.000250468	2.75682e-05	0.00640422	2.26928e-05
63.08	0.0013421	3.65817e-05	0.000245338	2.75308e-05	0.00627461	1.99115e-05
63.1596	0.00135264	3.79543e-05	0.00024019	2.75013e-05	0.00614745	1.74976e-05
63.2392	0.00136355	3.92648e-05	0.000235027	2.74827e-05	0.00602271	1.55739e-05
63.3188	0.00137484	4.05126e-05	0.000229852	2.74772e-05	0.0059004	1.42556e-05
63.3984	0.00138652	4.16969e-05	0.000224669	2.74859e-05	0.00578049	1.36094e-05
63.478	0.00139859	4.28132e-05	0.00021948	2.7509e-05	0.00566296	1.36245e-05
63.5576	0.00141105	4.38549e-05	0.000214288	2.75463e-05	0.00554778	1.41926e-05
63.6372	0.0014239	4.48151e-05	0.000209095	2.75951e-05	0.00543492	1.51826e-05
63.7168	0.00143711	4.56863e-05	0.000203904	2.7651e-05	0.00532435	1.64777e-05
63.7964	0.00145069	4.64681e-05	0.000198718	2.77077e-05	0.00521604	1.80042e-05
63.876	0.0014646	4.7163e-05	0.000193537	2.77563e-05	0.00510993	1.97233e-05
63.9556	0.00147883	4.77779e-05	0.000188365	2.77872e-05	0.00500599	2.16448e-05
64.0352	0.00149335	4.83204e-05	0.000183203	2.77908e-05	0.00490416	2.38003e-05
64.1148	0.00150814	4.8798e-05	0.000178051	2.77584e-05	0.00480439	2.62082e-05
64.1944	0.00152315	4.92101e-05	0.000172909	2.76828e-05	0.00470662	2.89081e-05
64.274	0.00153836	4.95557e-05	0.000167778	2.75582e-05	0.00461079	3.189e-05
64.3536	0.00155374	4.98344e-05	0.000162658	2.73816e-05	0.00451686	3.51452e-05
64.4332	0.00156926	5.0041e-05	0.000157549	2.71502e-05	0.00442476	3.86575e-05
64.5128	0.00158488	5.01672e-05	0.00015245	2.68608e-05	0.00433445	4.2373e-05
64.5924	0.00160058	5.02066e-05	0.000147362	2.65117e-05	0.00424592	4.62408e-05
64.672	0.00161635	5.01594e-05	0.000142282	2.61016e-05	0.0041591	5.0199e-05
64.7515	0.00163216	5.0023e-05	0.000137211	2.56289e-05	0.00407398	5.4178e-05
64.8312	0.001648	4.98016e-05	0.000132145	2.50937e-05	0.00399055	5.81062e-05
64.9108	0.00166387	4.95036e-05	0.000127086	2.44952e-05	0.00390877	6.19074e-05
64.9903	0.00167976	4.91381e-05	0.000122032	2.38336e-05	0.00382863	6.55032e-05
65.07	0.00169568	4.87151e-05	0.000116984	2.31104e-05	0.00375013	6.88197e-05
65.1496	0.00171161	4.82556e-05	0.000111943	2.23291e-05	0.00367324	7.17931e-05
65.2291	0.00172756	4.77802e-05	0.000106911	2.14951e-05	0.00359798	7.43717e-05
65.3088	0.00174355	4.73077e-05	0.000101892	2.0616e-05	0.00352433	7.65139e-05
65.3884	0.00175959	4.68574e-05	9.68896e-05	1.9702e-05	0.00345231	7.81892e-05
65.4679	0.00177568	4.64479e-05	9.19103e-05	1.87658e-05	0.00338193	7.93794e-05
65.5475	0.00179183	4.60928e-05	8.69615e-05	1.78224e-05	0.00331318	8.00783e-05
65.6272	0.00180805	4.58003e-05	8.20512e-05	1.68872e-05	0.00324606	8.02914e-05
65.7067	0.00182434	4.55823e-05	7.71878e-05	1.59754e-05	0.00318057	8.00346e-05
65.7863	0.00184067	4.54447e-05	7.238e-05	1.51004e-05	0.00311669	7.93317e-05
65.866	0.00185702	4.53868e-05	6.76375e-05	1.4276e-05	0.0030544	7.8216e-05
65.9455	0.00187338	4.54116e-05	6.29694e-05	1.35162e-05	0.00299368	7.67192e-05
66.0251	0.0018897	4.55152e-05	5.83851e-05	1.28343e-05	0.0029345	7.48934e-05
66.1048	0.00190594	4.5692e-05	5.38945e-05	1.22442e-05	0.00287683	7.2788e-05
66.1843	0.00192206	4.59335e-05	4.95067e-05	1.17602e-05	0.00282062	7.04514e-05
66.2639	0.00193802	4.62285e-05	4.52306e-05	1.13944e-05	0.00276584	6.79549e-05
66.3435	0.00195376	4.65646e-05	4.10751e-05	1.11569e-05	0.00271243	6.53525e-05
66.4231	0.00196922	4.69248e-05	3.70482e-05	1.10544e-05	0.00266033	6.27182e-05
66.5027	0.00198436	4.72953e-05	3.31568e-05	1.10889e-05	0.0026095	6.01202e-05
66.5823	0.00199912	4.76538e-05	2.94073e-05	1.12593e-05	0.00255989	5.76194e-05
66.6619	0.00201343	4.7977e-05	2.58045e-05	1.15625e-05	0.00251146	5.5294e-05
66.7415	0.00202725	4.82422e-05	2.23527e-05	1.19925e-05	0.00246417	5.32145e-05
66.8211	0.00204053	4.84315e-05	1.90558e-05	1.25417e-05	0.00241799	5.14463e-05
66.9007	0.00205321	4.85336e-05	1.5916e-05	1.32009e-05	0.00237289	5.00612e-05
66.9803	0.00206525	4.85423e-05	1.29354e-05	1.39581e-05	0.00232883	4.91074e-05
67.0599	0.00207662	4.84539e-05	1.01145e-05	1.48016e-05	0.0022858	4.86311e-05
67.1395	0.00208727	4.82683e-05	7.45273e-06	1.57176e-05	0.00224376	4.86603e-05
67.2191	0.00209718	4.79843e-05	4.94805e-06	1.66907e-05	0.0022027	4.91946e-05
67.2987	0.00210631	4.76096e-05	2.59729e-06	1.77042e-05	0.00216259	5.02289e-05
67.3783	0.00211466	4.71536e-05	3.96515e-07	1.87391e-05	0.00212343	5.17372e-05
67.4579	0.00212223	4.66301e-05	-1.65895e-06	1.97757e-05	0.0020852	5.36758e-05
67.5375	0.00212902	4.60547e-05	-3.57438e-06	2.07946e-05	0.00204787	5.59954e-05
67.6171	0.00213504	4.54444e-05	-5.35553e-06	2.17762e-05	0.00201143	5.8628e-05
67.6967	0.00214034	4.48175e-05	-7.00878e-06	2.27016e-05	0.00197587	6.15091e-05
67.7763	0.00214496	4.41916e-05	-8.54065e-06	2.35539e-05	0.00194116	6.45636e-05
67.8559	0.00214893	4.35815e-05	-9.95749e-06	2.43174e-05	0.00190728	6.77036e-05
67.9355	0.00215231	4.29959e-05	-1.12658e-05	2.49785e-05	0.0018742	7.08496e-05
68.0151	0.00215518	4.24388e-05	-1.24725e-05	2.55269e-05	0.00184189	7.39197e-05
68.0947	0.00215758	4.19071e-05	-1.35846e-05	2.59543e-05	0.00181031	7.68346e-05
68.1743	0.00215959	4.13927e-05	-1.46082e-05	2.62541e-05	0.00177943	7.95363e-05
68.2539	0.00216127	4.0886e-05	-1.55483e-05	2.64215e-05	0.0017492	8.19679e-05
68.3335	0.00216271	4.03755e-05	-1.64086e-05	2.64529e-05	0.00171959	8.40931e-05
68.4131	0.00216395	3.98512e-05	-1.71915e-05	2.63483e-05	0.00169056	8.58781e-05
68.4927	0.00216508	3.93026e-05	-1.7899e-05	2.61111e-05	0.0016621	8.7292e-05
68.5723	0.00216615	3.87206e-05	-1.85327e-05	2.57493e-05	0.00163416	8.83224e-05
68.6519	0.00216722	3.80949e-05	-1.90939e-05	2.52751e-05	0.00160672	8.89661e-05
68.7315	0.00216834	3.74156e-05	-1.95828e-05	2.47056e-05	0.00157976	8.92284e-05
68.8111	0.00216956	3.66754e-05	-1.99992e-05	2.4061e-05	0.00155326	8.91336e-05
68.8907	0.00217091	3.58695e-05	-2.0342e-05	2.33641e-05	0.00152722	8.87046e-05
68.9703	0.00217241	3.49982e-05	-2.0609e-05	2.26392e-05	0.00150161	8.79744e-05
69.0499	0.00217407	3.40658e-05	-2.0798e-05	2.19111e-05	0.00147644	8.69853e-05
69.1295	0.00217591	3.30827e-05	-2.09064e-05	2.12047e-05	0.00145171	8.57703e-05
69.2091	0.00217791	3.20643e-05	-2.09323e-05	2.05446e-05	0.00142742	8.43692e-05
69.2887	0.00218006	3.10304e-05	-2.08737e-05	1.99539e-05	0.0014036	8.28125e-05
69.3683	0.00218232	3.00048e-05	-2.07277e-05	1.94525e-05	0.00138024	8.11183e-05
69.4479	0.00218467	2.90123e-05	-2.04907e-05	1.90561e-05	0.00135737	7.93064e-05
69.5275	0.00218707	2.80775e-05	-2.01596e-05	1.87754e-05	0.00133499	7.73859e-05
69.6071	0.00218944	2.72216e-05	-1.9731e-05	1.86153e-05	0.00131313	7.53697e-05
69.6867	0.00219176	2.64625e-05	-1.92024e-05	1.85745e-05	0.00129179	7.32818e-05
69.7663	0.00219396	2.58126e-05	-1.85723e-05	1.86462e-05	0.00127099	7.11476e-05
69.8459	0.00219597	2.52769e-05	-1.78393e-05	1.88187e-05	0.00125076	6.90127e-05
69.9255	0.00219775	2.4855e-05	-1.70027e-05	1.90775e-05	0.00123111	6.69281e-05
70.0051	0.00219924	2.45394e-05	-1.6062e-05	1.94067e-05	0.00121207	6.49538e-05
70.0847	0.00220039	2.43153e-05	-1.50173e-05	1.97897e-05	0.00119366	6.31583e-05
70.1643	0.00220115	2.41586e-05	-1.38688e-05	2.02109e-05	0.00117586	6.16082e-05
70.2439	0.00220148	2.40382e-05	-1.26174e-05	2.06563e-05	0.00115868	6.03625e-05
70.3235	0.00220133	2.39187e-05	-1.12636e-05	2.11132e-05	0.00114211	5.94708e-05
70.4031	0.00220069	2.37667e-05	-9.8088e-06	2.1571e-05	0.00112616	5.89598e-05
70.4827	0.0021995	2.35524e-05	-8.2562e-06	2.20192e-05	0.00111082	5.88247e-05
70.5623	0.00219776	2.32515e-05	-6.61084e-06	2.24469e-05	0.00109606	5.90368e-05
70.6419	0.00219545	2.28468e-05	-4.87939e-06	2.2843e-05	0.00108189	5.95436e-05
70.7215	0.00219255	2.23253e-05	-3.06964e-06	2.31959e-05	0.00106828	6.02791e-05
70.8011	0.00218907	2.16789e-05	-1.19006e-06	2.34948e-05	0.00105519	6.11781e-05
70.8807	0.00218503	2.09014e-05	7.504e-07	2.37314e-05	0.00104261	6.21791e-05
70.9603	0.00218042	1.99894e-05	2.74251e-06	2.38988e-05	0.00103049	6.32348e-05
71.0399	0.00217528	1.89437e-05	4.77713e-06	2.39917e-05	0.00101882	6.43125e-05
71.1195	0.00216964	1.77695e-05	6.84559e-06	2.4007e-05	0.00100758	6.5384e-05
71.1991	0.00216355	1.64765e-05	8.94023e-06	2.3943e-05	0.000996749	6.64305e-05
71.2787	0.00215703	1.50858e-05	1.10548e-05	2.38003e-05	0.000986308	6.74338e-05
71.3583	0.00215015	1.36297e-05	1.31842e-05	2.35817e-05	0.000976235	6.83777e-05
71.4379	0.00214297	1.21488e-05	1.53252e-05	2.32918e-05	0.000966511	6.92532e-05
71.5175	0.00213553	1.06891e-05	1.74759e-05	2.29363e-05	0.000957121	7.00569e-05
71.5971	0.00212791	9.29979e-06	1.96351e-05	2.25223e-05	0.000948044	7.07887e-05
71.6767	0.00212017	8.03122e-06	2.18036e-05	2.20582e-05	0.000939259	7.14497e-05
71.7563	0.00211237	6.92469e-06	2.39826e-05	2.15539e-05	0.000930747	7.20371e-05
71.8359	0.00210458	6.019e-06	2.61752e-05	2.10207e-05	0.000922484	7.25456e-05
71.9155	0.00209687	5.35009e-06	2.83865e-05	2.04714e-05	0.000914453	7.29687e-05
71.9951	0.00208928	4.94796e-06	3.06216e-05	1.99204e-05	0.00090664	7.33009e-05
72.0747	0.00208188	4.84035e-06	3.28864e-05	1.93834e-05	0.000899031	7.35401e-05
72.1543	0.00207472	5.05032e-06	3.51869e-05	1.88765e-05	0.000891618	7.36848e-05
72.2339	0.00206783	5.59149e-06	3.75282e-05	1.84162e-05	0.000884387	7.37337e-05
72.3135	0.00206123	6.46755e-06	3.99149e-05	1.80192e-05	0.000877324	7.36897e-05
72.3931	0.00205494	7.67587e-06	4.2352e-05	1.77009e-05	0.000870414	7.35541e-05
72.4727	0.00204896	9.21003e-06	4.48429e-05	1.74736e-05	0.000863639	7.33279e-05
72.5523	0.00204328	1.10553e-05	4.73901e-05	1.73444e-05	0.00085698	7.30104e-05
72.6319	0.00203786	1.31924e-05	4.99966e-05	1.73136e-05	0.000850413	7.25929e-05
72.7115	0.00203267	1.55978e-05	5.26642e-05	1.73744e-05	0.00084391	7.20599e-05
72.7911	0.00202764	1.82415e-05	5.53951e-05	1.75134e-05	0.000837444	7.13936e-05
72.8707	0.00202273	2.10913e-05	5.81916e-05	1.77111e-05	0.000830993	7.05756e-05
72.9503	0.00201787	2.41108e-05	6.10534e-05	1.79433e-05	0.000824535	6.95823e-05
73.0299	0.002013	2.72601e-05	6.39786e-05	1.8183e-05	0.000818056	6.83881e-05
73.1095	0.00200805	3.04924e-05	6.69649e-05	1.84025e-05	0.000811543	6.6969e-05
73.1891	0.00200296	3.37558e-05	7.00082e-05	1.85751e-05	0.000804991	6.53083e-05
73.2687	0.00199766	3.69989e-05	7.3104e-05	1.86771e-05	0.0007984	6.33966e-05
73.3483	0.00199207	4.01689e-05	7.62484e-05	1.86883e-05	0.000791772	6.123e-05
73.4279	0.00198614	4.32179e-05	7.94364e-05	1.8592e-05	0.000785114	5.88137e-05
73.5075	0.00197981	4.61047e-05	8.26625e-05	1.83745e-05	0.000778438	5.61602e-05
73.5871	0.00197301	4.87941e-05	8.59221e-05	1.80253e-05	0.000771758	5.3288e-05
73.6667	0.00196572	5.12558e-05	8.92096e-05	1.75371e-05	0.000765094	5.02262e-05
73.7463	0.00195789	5.34608e-05	9.25202e-05	1.69067e-05	0.000758462	4.70171e-05
73.8259	0.00194949	5.53854e-05	9.58505e-05	1.61339e-05	0.000751874	4.37125e-05
73.9055	0.0019405	5.70062e-05	9.91968e-05	1.52237e-05	0.000745336	4.03781e-05
73.9851	0.00193093	5.83048e-05	0.000102557	1.41854e-05	0.000738851	3.70963e-05
74.0647	0.00192077	5.92669e-05	0.000105929	1.30316e-05	0.000732423	3.39663e-05
74.1443	0.00191004	5.98859e-05	0.000109311	1.17797e-05	0.000726061	3.11143e-05
74.2239	0.00189877	6.01606e-05	0.000112702	1.04522e-05	0.000719773	2.86855e-05
74.3035	0.00188701	6.00971e-05	0.000116102	9.07933e-06	0.000713568	2.68288e-05
74.3831	0.00187481	5.97091e-05	0.000119511	7.70686e-06	0.000707447	2.56558e-05
74.4627	0.00186223	5.90177e-05	0.000122929	6.40626e-06	0.000701406	2.51984e-05
74.5423	0.00184932	5.80513e-05	0.000126356	5.2954e-06	0.000695436	2.53877e-05
74.6219	0.00183615	5.68422e-05	0.00012979	4.56283e-06	0.000689521	2.6073e-05
74.7015	0.00182278	5.54203e-05	0.000133229	4.41571e-06	0.00068364	2.70648e-05
74.7811	0.00180929	5.38102e-05	0.00013667	4.89123e-06	0.000677773	2.81769e-05
74.8607	0.00179575	5.20311e-05	0.000140109	5.80531e-06	0.0006719	2.92529e-05
74.9403	0.00178222	5.00991e-05	0.000143539	6.94466e-06	0.000666	3.01779e-05
75.0199	0.00176879	4.80282e-05	0.000146955	8.17083e-06	0.000660043	3.08815e-05
75.0995	0.00175553	4.58299e-05	0.000150349	9.40495e-06	0.000653996	3.13354e-05
75.1791	0.00174251	4.35114e-05	0.000153711	1.05998e-05	0.000647818	3.15449e-05
75.2587	0.0017298	4.10786e-05	0.000157033	1.17261e-05	0.000641471	3.15445e-05
75.3383	0.00171748	3.85345e-05	0.000160303	1.27628e-05	0.000634916	3.13915e-05
75.4179	0.00170561	3.58749e-05	0.000163512	1.36941e-05	0.000628116	3.11591e-05
75.4975	0.00169424	3.31019e-05	0.00016665	1.4509e-05	0.000621035	3.09318e-05
75.5771	0.00168342	3.02179e-05	0.000169707	1.5199e-05	0.00061364	3.07924e-05
75.6567	0.00167318	2.72283e-05	0.000172675	1.57576e-05	0.000605905	3.08089e-05
75.7363	0.00166356	2.41406e-05	0.000175548	1.61821e-05	0.000597809	3.10251e-05
75.8159	0.00165458	2.09666e-05	0.000178322	1.6471e-05	0.000589342	3.1448e-05
75.8955	0.00164623	1.77217e-05	0.000180996	1.66252e-05	0.000580501	3.2046e-05
75.9751	0.00163851	1.44192e-05	0.000183569	1.6649e-05	0.00057129	3.27583e-05
76.0547	0.00163142	1.10745e-05	0.000186042	1.65495e-05	0.000561719	3.34958e-05
76.1343	0.00162493	7.69902e-06	0.000188418	1.6337e-05	0.000551803	3.41589e-05
76.2139	0.00161901	4.29847e-06	0.000190699	1.60243e-05	0.000541563	3.46449e-05
76.2935	0.00161363	8.76948e-07	0.00019289	1.5624e-05	0.000531019	3.48523e-05
76.3731	0.00160874	2.56447e-06	0.000194994	1.51496e-05	0.00052019	3.46911e-05
76.4527	0.00160429	6.02433e-06	0.000197017	1.46154e-05	0.000509094	3.40789e-05
76.5323	0.00160025	9.50006e-06	0.000198969	1.4035e-05	0.000497755	3.29445e-05
76.6119	0.00159657	1.29863e-05	0.000200856	1.3422e-05	0.000486202	3.12335e-05
76.6915	0.00159319	1.64811e-05	0.000202687	1.27898e-05	0.000474468	2.89084e-05
76.7711	0.00159007	1.99902e-05	0.000204472	1.21497e-05	0.000462594	2.59572e-05
76.8507	0.00158716	2.35292e-05	0.000206221	1.15122e-05	0.000450629	2.23942e-05
76.9303	0.00158442	2.71232e-05	0.000207943	1.08864e-05	0.000438625	1.82549e-05
77.0099	0.00158181	3.08059e-05	0.000209646	1.02792e-05	0.000426638	1.36149e-05
77.0895	0.00157928	3.46149e-05	0.000211341	9.69629e-06	0.000414722	8.61452e-06
77.1691	0.00157681	3.85897e-05	0.000213034	9.14408e-06	0.00040293	3.78777e-06
77.2487	0.00157435	4.27651e-05	0.000214732	8.6293e-06	0.000391311	4.12342e-06
77.3283	0.00157189	4.71704e-05	0.000216439	8.16002e-06	0.000379908	9.42798e-06
77.4079	0.00156938	5.18259e-05	0.00021816	7.74494e-06	0.000368763	1.5223e-05
77.4875	0.00156682	5.67417e-05	0.000219896	7.39174e-06	0.000357916	2.10341e-05
77.5671	0.00156419	6.19196e-05	0.00022165	7.10701e-06	0.000347404	2.67156e-05
77.6467	0.00156146	6.73506e-05	0.00022342	6.89591e-06	0.000337261	3.21689e-05
77.7263	0.00155861	7.30161e-05	0.000225204	6.76072e-06	0.000327519	3.73119e-05
77.8059	0.00155565	7.88891e-05	0.000227001	6.70115e-06	0.00031821	4.20732e-05
77.8855	0.00155256	8.4932e-05	0.000228803	6.71422e-06	0.000309367	4.63892e-05
77.9651	0.00154933	9.10984e-05	0.000230605	6.7942e-06	0.000301021	5.02069e-05
78.0447	0.00154598	9.73323e-05	0.000232396	6.93333e-06	0.000293202	5.34816e-05
78.1243	0.0015425	0.000103572	0.00023417	7.12173e-06	0.000285933	5.61791e-05
78.2039	0.00153889	0.000109754	0.000235917	7.34577e-06	0.000279224	5.82792e-05
78.2835	0.00153518	0.00011581	0.000237632	7.5891e-06	0.000273074	5.97758e-05
78.3631	0.00153137	0.000121682	0.000239307	7.83393e-06	0.000267463	6.06786e-05
78.4427	0.00152748	0.000127316	0.000240939	8.0612e-06	0.000262357	6.10099e-05
78.5223	0.00152352	0.00013266	0.000242523	8.25168e-06	0.00025771	6.08021e-05
78.6019	0.00151951	0.000137666	0.000244059	8.38798e-06	0.000253464	6.00997e-05
78.6815	0.00151547	0.000142286	0.000245545	8.45466e-06	0.000249562	5.89557e-05
78.7611	0.00151142	0.000146474	0.00024698	8.43894e-06	0.000245939	5.74303e-05
78.8407	0.00150738	0.000150193	0.000248364	8.33168e-06	0.000242528	5.55921e-05
78.9203	0.00150338	0.000153416	0.000249698	8.12624e-06	0.000239261	5.3515e-05
78.9999	0.00149945	0.000156135	0.000250981	7.8184e-06	0.000236069	5.12793e-05
79.0795	0.00149561	0.00015835	0.000252212	7.40762e-06	0.000232892	4.89754e-05
79.1591	0.00149189	0.000160083	0.00025339	6.89886e-06	0.000229679	4.66996e-05
79.2387	0.00148829	0.000161367	0.000254514	6.30558e-06	0.000226383	4.45556e-05
79.3183	0.00148485	0.000162251	0.000255584	5.65701e-06	0.000222968	4.26467e-05
79.3979	0.00148155	0.000162789	0.000256597	5.01104e-06	0.000219397	4.10684e-05
79.4775	0.00147841	0.000163036	0.000257555	4.47483e-06	0.000215646	3.98956e-05
79.5571	0.00147542	0.000163048	0.000258457	4.21962e-06	0.000211698	3.91649e-05
79.6367	0.00147257	0.000162876	0.000259303	4.42708e-06	0.00020755	3.8866e-05
79.7163	0.00146985	0.000162571	0.000260093	5.15493e-06	0.000203206	3.89418e-05
79.7959	0.00146725	0.000162177	0.000260828	6.31199e-06	0.000198677	3.9297e-05
79.8755	0.00146474	0.000161735	0.000261509	7.76875e-06	0.000193983	3.98155e-05
79.9551	0.00146231	0.000161281	0.000262139	9.42302e-06	0.00018915	4.03887e-05
80.0347	0.00145994	0.000160847	0.000262724	1.12026e-05	0.000184215	4.09345e-05
80.1143	0.00145759	0.000160459	0.000263267	1.3054e-05	0.00017922	4.14052e-05
80.1939	0.00145527	0.00016014	0.000263775	1.4934e-05	0.000174209	4.17862e-05
80.2735	0.00145295	0.000159905	0.000264253	1.68056e-05	0.000169221	4.20928e-05
80.3531	0.00145062	0.000159765	0.000264704	1.8635e-05	0.000164291	4.23667e-05
80.4327	0.00144827	0.000159729	0.000265133	2.03917e-05	0.00015945	4.26708e-05
80.5123	0.00144587	0.000159798	0.000265543	2.20499e-05	0.000154722	4.30761e-05
80.5919	0.00144343	0.000159972	0.000265941	2.35867e-05	0.000150123	4.36513e-05
80.6715	0.00144092	0.000160245	0.00026633	2.49831e-05	0.000145662	4.44559e-05
80.7511	0.00143834	0.00016061	0.000266718	2.62235e-05	0.00014134	4.55318e-05
80.8307	0.00143568	0.000161055	0.000267112	2.72962e-05	0.000137154	4.68945e-05
80.9103	0.0014329	0.000161565	0.000267522	2.8194e-05	0.000133096	4.85292e-05
80.9899	0.00143001	0.00016212	0.000267959	2.89133e-05	0.000129161	5.03964e-05
81.0695	0.00142699	0.000162696	0.000268435	2.94542e-05	0.000125345	5.24365e-05
81.1491	0.00142384	0.000163265	0.00026896	2.98202e-05	0.000121643	5.45795e-05
81.2287	0.00142055	0.000163798	0.000269546	3.00176e-05	0.000118055	5.67488e-05
81.3083	0.00141712	0.000164269	0.0002702	3.0055e-05	0.000114578	5.88619e-05
81.3879	0.00141357	0.000164656	0.000270927	2.99429e-05	0.00011121	6.08362e-05
81.4675	0.00140988	0.00016494	0.000271731	2.96928e-05	0.000107944	6.25956e-05
81.5471	0.00140607	0.000165102	0.000272615	2.93175e-05	0.000104772	6.40757e-05
81.6267	0.00140215	0.000165124	0.000273577	2.88321e-05	0.000101681	6.52262e-05
81.7063	0.00139814	0.000164991	0.000274614	2.82534e-05	9.86638e-05	6.60096e-05
81.7859	0.00139405	0.000164687	0.000275722	2.76001e-05	9.57091e-05	6.64009e-05
81.8655	0.0013899	0.000164202	0.000276891	2.68921e-05	9.28064e-05	6.63858e-05
81.9451	0.00138572	0.000163529	0.000278111	2.61492e-05	8.99439e-05	6.59613e-05
82.0247	0.00138153	0.000162669	0.000279369	2.53913e-05	8.71071e-05	6.51374e-05
82.1043	0.00137736	0.000161629	0.000280648	2.46373e-05	8.42781e-05	6.3936e-05
82.1839	0.00137321	0.000160428	0.000281932	2.39035e-05	8.1435e-05	6.23866e-05
82.2635	0.00136912	0.000159085	0.000283203	2.32035e-05	7.85512e-05	6.05261e-05
82.3431	0.0013651	0.00015762	0.000284441	2.25476e-05	7.55938e-05	5.83972e-05
82.4227	0.00136117	0.000156051	0.000285627	2.19424e-05	7.25256e-05	5.60507e-05
82.5023	0.00135735	0.000154391	0.000286743	2.13923e-05	6.93084e-05	5.35481e-05
82.5819	0.00135364	0.000152647	0.000287771	2.09e-05	6.59033e-05	5.09583e-05
82.6615	0.00135007	0.000150825	0.000288697	2.04652e-05	6.22699e-05	4.8361e-05
82.7411	0.00134664	0.000148927	0.000289505	2.00856e-05	5.83693e-05	4.58504e-05
82.8207	0.00134336	0.000146958	0.000290184	1.97562e-05	5.41678e-05	4.35301e-05
82.9003	0.0013402	0.000144922	0.000290726	1.94696e-05	4.96456e-05	4.15092e-05
82.9799	0.00133717	0.000142827	0.000291125	1.9217e-05	4.47942e-05	3.98957e-05
83.0595	0.00133425	0.000140689	0.000291381	1.89881e-05	3.96182e-05	3.87919e-05
83.1391	0.0013314	0.000138521	0.000291497	1.87723e-05	3.41319e-05	3.82801e-05
83.2187	0.00132859	0.000136343	0.000291477	1.85583e-05	2.83567e-05	3.84033e-05
83.2983	0.0013258	0.000134172	0.00029133	1.83344e-05	2.23255e-05	3.9155e-05
83.3779	0.001323	0.000132026	0.000291065	1.80889e-05	1.60774e-05	4.04812e-05
83.4575	0.00132015	0.000129919	0.000290696	1.78117e-05	9.65361e-06	4.22872e-05
83.5371	0.00131722	0.000127867	0.000290236	1.74943e-05	3.09452e-06	4.44575e-05
83.6167	0.00131418	0.000125884	0.000289702	1.71314e-05	-3.56438e-06	4.68699e-05
83.6963	0.00131101	0.000123981	0.000289109	1.67199e-05	-1.02873e-05	4.94016e-05
83.7759	0.00130768	0.00012217	0.000288475	1.62591e-05	-1.70348e-05	5.19333e-05
83.8555	0.0013042	0.000120457	0.000287817	1.57498e-05	-2.37643e-05	5.43548e-05
83.9351	0.00130054	0.000118847	0.000287151	1.51955e-05	-3.043e-05	5.65655e-05
84.0147	0.00129673	0.000117334	0.000286494	1.46009e-05	-3.69864e-05	5.84767e-05
84.0943	0.00129276	0.000115908	0.000285862	1.39722e-05	-4.33889e-05	6.00102e-05
84.1739	0.00128865	0.00011455	0.000285273	1.3315e-05	-4.95928e-05	6.10943e-05
84.2535	0.00128441	0.000113235	0.000284744	1.26341e-05	-5.55587e-05	6.16688e-05
84.3331	0.00128004	0.000111943	0.000284293	1.19337e-05	-6.12524e-05	6.16846e-05
84.4127	0.00127557	0.000110654	0.000283935	1.12163e-05	-6.66508e-05	6.11063e-05
84.4923	0.001271	0.000109348	0.000283687	1.04825e-05	-7.17446e-05	5.99168e-05
84.5719	0.00126636	0.000107999	0.000283561	9.73042e-06	-7.6536e-05	5.81115e-05
84.6515	0.00126163	0.000106575	0.00028357	8.95464e-06	-8.10377e-05	5.57004e-05
84.7311	0.00125684	0.000105043	0.000283721	8.14719e-06	-8.52718e-05	5.27054e-05
84.8107	0.001252	0.000103361	0.000284022	7.29907e-06	-8.92656e-05	4.91534e-05
84.8903	0.0012471	0.000101492	0.000284475	6.40187e-06	-9.3047e-05	4.50782e-05
84.9699	0.00124216	9.94022e-05	0.000285081	5.44955e-06	-9.66426e-05	4.05188e-05
85.0495	0.00123718	9.70667e-05	0.000285839	4.44047e-06	-0.000100081	3.55193e-05
85.1291	0.00123217	9.44687e-05	0.000286745	3.38005e-06	-0.000103394	3.01368e-05
85.2087	0.00122712	9.16087e-05	0.000287793	2.2868e-06	-0.000106619	2.44509e-05
85.2883	0.00122202	8.8498e-05	0.000288973	1.23017e-06	-0.000109797	1.85936e-05
85.3679	0.00121688	8.51535e-05	0.000290274	7.56881e-07	-0.000112968	1.28574e-05
85.4475	0.00121168	8.16006e-05	0.000291684	1.60856e-06	-0.000116181	8.20835e-06
85.5271	0.00120641	7.78694e-05	0.000293191	2.75951e-06	-0.000119492	7.72538e-06
85.6067	0.00120108	7.39958e-05	0.000294779	3.95033e-06	-0.000122961	1.21148e-05
85.6863	0.00119566	7.00214e-05	0.000296436	5.14006e-06	-0.000126655	1.81638e-05
85.7659	0.00119016	6.59985e-05	0.000298147	6.31312e-06	-0.000130638	2.4639e-05
85.8455	0.00118456	6.19894e-05	0.000299897	7.46091e-06	-0.000134968	3.11927e-05
85.9251	0.00117886	5.80651e-05	0.000301672	8.57939e-06	-0.000139692	3.76787e-05
86.0047	0.00117308	5.43067e-05	0.000303457	9.66781e-06	-0.000144844	4.40042e-05
86.0843	0.0011672	5.07976e-05	0.000305237	1.07278e-05	-0.000150442	5.00956e-05
86.1639	0.00116124	4.76153e-05	0.000306998	1.17626e-05	-0.000156494	5.58892e-05
86.2435	0.00115523	4.48325e-05	0.000308725	1.2776e-05	-0.000162988	6.13245e-05
86.3231	0.00114916	4.25114e-05	0.000310403	1.37721e-05	-0.000169898	6.63512e-05
86.4027	0.00114306	4.07066e-05	0.000312022	1.47552e-05	-0.000177183	7.09214e-05
86.4823	0.00113694	3.94611e-05	0.000313568	1.57297e-05	-0.000184792	7.4988e-05
86.5619	0.00113081	3.88104e-05	0.000315032	1.67008e-05	-0.000192668	7.85058e-05
86.6415	0.00112469	3.87787e-05	0.000316407	1.76739e-05	-0.000200748	8.14324e-05
86.7211	0.00111857	3.9377e-05	0.000317688	1.86553e-05	-0.000208967	8.37377e-05
86.8007	0.00111247	4.06047e-05	0.000318874	1.9651e-05	-0.000217254	8.54092e-05
86.8803	0.0011064	4.24438e-05	0.000319968	2.06671e-05	-0.000225535	8.64501e-05
86.9599	0.00110037	4.48643e-05	0.000320976	2.17093e-05	-0.000233742	8.6887e-05
87.0395	0.00109437	4.78253e-05	0.000321905	2.27814e-05	-0.000241806	8.67641e-05
87.1191	0.00108843	5.12778e-05	0.000322766	2.38862e-05	-0.000249665	8.61455e-05
87.1987	0.00108255	5.51718e-05	0.000323568	2.50249e-05	-0.000257261	8.51123e-05
87.2783	0.00107674	5.94571e-05	0.000324324	2.61953e-05	-0.000264541	8.37591e-05
87.3579	0.001071	6.40919e-05	0.000325047	2.73931e-05	-0.000271465	8.21834e-05
87.4375	0.00106532	6.90388e-05	0.000325752	2.86111e-05	-0.000278008	8.04801e-05
87.5171	0.00105969	7.42633e-05	0.000326453	2.98403e-05	-0.000284157	7.87366e-05
87.5967	0.00105407	7.9736e-05	0.00032717	3.10698e-05	-0.000289912	7.703e-05
87.6763	0.00104843	8.54295e-05	0.000327921	3.22867e-05	-0.000295285	7.54268e-05
87.7559	0.00104272	9.13216e-05	0.000328725	3.34775e-05	-0.000300297	7.39754e-05
87.8355	0.0010369	9.73993e-05	0.000329601	3.46293e-05	-0.000304986	7.27042e-05
87.9151	0.00103091	0.000103655	0.000330568	3.5731e-05	-0.000309395	7.1621e-05
87.9947	0.00102472	0.00011009	0.000331647	3.67731e-05	-0.000313571	7.07159e-05
88.0743	0.00101825	0.000116717	0.000332853	3.77474e-05	-0.000317566	6.99648e-05
88.1539	0.00101148	0.000123562	0.000334203	3.86465e-05	-0.000321428	6.93362e-05
88.2335	0.00100435	0.000130667	0.00033571	3.94636e-05	-0.000325203	6.88009e-05
88.3131	0.000996814	0.000138083	0.000337382	4.01937e-05	-0.000328928	6.83377e-05
88.3927	0.000988842	0.000145876	0.000339226	4.08315e-05	-0.000332635	6.79338e-05
88.4723	0.000980392	0.000154115	0.000341241	4.13732e-05	-0.000336348	6.75871e-05
88.5519	0.000971421	0.000162877	0.000343427	4.18173e-05	-0.000340081	6.7297e-05
88.6315	0.000961884	0.000172245	0.000345775	4.21639e-05	-0.000343835	6.70552e-05
88.7111	0.00095174	0.000182299	0.000348272	4.24158e-05	-0.00034761	6.68454e-05
88.7907	0.000940951	0.000193119	0.000350902	4.2578e-05	-0.000351402	6.66491e-05
88.8703	0.000929481	0.000204781	0.000353646	4.26571e-05	-0.000355209	6.64393e-05
88.9499	0.000917296	0.000217353	0.000356479	4.26608e-05	-0.000359033	6.6183e-05
89.0295	0.000904368	0.000230896	0.000359373	4.25981e-05	-0.000362879	6.58407e-05
89.1091	0.000890681	0.000245457	0.000362299	4.24775e-05	-0.000366753	6.53678e-05
89.1887	0.000876225	0.000261076	0.000365226	4.23077e-05	-0.000370662	6.4721e-05
89.2683	0.000861011	0.000277774	0.000368124	4.2098e-05	-0.000374601	6.3861e-05
89.3479	0.00084506	0.000295557	0.000370965	4.18562e-05	-0.000378567	6.27537e-05
89.4275	0.000828398	0.000314422	0.000373718	4.15897e-05	-0.000382554	6.13676e-05
89.5071	0.000811061	0.000334343	0.000376357	4.13041e-05	-0.000386554	5.9673e-05
89.5867	0.000793085	0.000355285	0.000378854	4.10025e-05	-0.000390563	5.7645e-05
89.6663	0.000774509	0.000377191	0.000381186	4.06876e-05	-0.000394573	5.52628e-05
89.7459	0.000755373	0.000400001	0.000383332	4.03612e-05	-0.000398578	5.25117e-05
89.8255	0.000735724	0.000423635	0.000385277	4.00241e-05	-0.000402565	4.93876e-05
89.9051	0.000715615	0.000447995	0.000387006	3.96782e-05	-0.000406523	4.58944e-05
89.9847	0.0006951	0.000472978	0.000388511	3.93263e-05	-0.000410438	4.20402e-05
90.0643	0.000674247	0.000498459	0.000389785	3.89721e-05	-0.000414294	3.78413e-05
90.1439	0.000653131	0.000524308	0.000390826	3.86209e-05	-0.000418072	3.3322e-05
90.2235	0.000631824	0.000550402	0.000391634	3.82797e-05	-0.000421744	2.85226e-05
90.3031	0.000610407	0.000576614	0.000392212	3.79564e-05	-0.00042528	2.35067e-05
90.3827	0.000588963	0.000602823	0.00039257	3.76609e-05	-0.000428651	1.83881e-05
90.4623	0.000567562	0.000628915	0.000392718	3.74036e-05	-0.000431829	1.34326e-05
90.5419	0.000546281	0.000654775	0.000392669	3.71954e-05	-0.000434796	9.43198e-06
90.6215	0.000525187	0.000680289	0.00039244	3.70482e-05	-0.000437539	8.48174e-06
90.7011	0.000504346	0.000705343	0.000392047	3.69743e-05	-0.000440051	1.16588e-05
90.7807	0.000483812	0.000729837	0.000391509	3.69872e-05	-0.000442337	1.68982e-05
90.8603	0.00046364	0.000753667	0.000390843	3.71002e-05	-0.000444412	2.2876e-05
90.9399	0.000443879	0.000776739	0.000390066	3.73262e-05	-0.0004463	2.91462e-05
91.0195	0.000424567	0.000798971	0.000389194	3.76786e-05	-0.000448031	3.55338e-05
91.0991	0.000407213	0.00081562	0.000387768	4.00142e-05	-0.000448967	4.3061e-05
91.1787	0.000391248	0.000829879	0.000386278	4.24796e-05	-0.000450422	5.10826e-05
91.2583	0.000376321	0.000842347	0.000384765	4.50186e-05	-0.0004523	5.93535e-05
91.3379	0.000362116	0.000853554	0.000383255	4.75903e-05	-0.000454502	6.7683e-05
91.4175	0.00034838	0.000863911	0.000381768	5.01683e-05	-0.000456949	7.59458e-05
91.4971	0.000334931	0.000873717	0.000380313	5.27377e-05	-0.000459578	8.40674e-05
91.5767	0.00032164	0.000883181	0.000378894	5.52927e-05	-0.000462344	9.20096e-05
91.6563	0.00030842	0.000892445	0.000377512	5.78319e-05	-0.000465217	9.97596e-05
91.7359	0.000295216	0.000901605	0.000376165	6.03571e-05	-0.00046817	0.000107318
91.8155	0.000281988	0.000910731	0.00037485	6.28721e-05	-0.000471186	0.000114691
91.8951	0.000268712	0.000919867	0.000373563	6.53808e-05	-0.000474251	0.000121896
91.9747	0.000255374	0.000929043	0.0003723	6.78876e-05	-0.000477353	0.000128945
92.0543	0.000241964	0.000938284	0.000371057	7.0397e-05	-0.000480482	0.000135858
92.1339	0.000228478	0.000947602	0.00036983	7.2913e-05	-0.00048363	0.000142651
92.2135	0.000214915	0.000957004	0.000368616	7.54399e-05	-0.000486789	0.00014934
92.2931	0.000201278	0.000966491	0.000367411	7.79817e-05	-0.000489952	0.000155945
92.3727	0.000187568	0.000976066	0.00036621	8.05422e-05	-0.000493111	0.000162484
92.4523	0.000173791	0.000985724	0.000365013	8.31249e-05	-0.000496265	0.000168975
92.5319	0.000159952	0.000995454	0.000363814	8.57334e-05	-0.000499406	0.000175438
92.6115	0.000146057	0.00100525	0.000362612	8.83705e-05	-0.000502534	0.000181889
92.6911	0.000132115	0.00101511	0.000361402	9.10391e-05	-0.000505646	0.000188347
92.7707	0.000118136	0.001025	0.000360184	9.37419e-05	-0.000508741	0.000194827
92.8503	0.000104129	0.00103492	0.000358954	9.64811e-05	-0.00051182	0.000201345
92.9299	9.01034e-05	0.00104486	0.00035771	9.92586e-05	-0.000514885	0.000207916
93.0095	7.60721e-05	0.00105479	0.00035645	0.000102076	-0.000517935	0.000214552
93.0891	6.20465e-05	0.0010647	0.000355172	0.000104934	-0.000520974	0.000221266
93.1687	4.80368e-05	0.00107457	0.000353875	0.000107835	-0.000524004	0.000228069
93.2483	3.4056e-05	0.00108439	0.000352557	0.000110779	-0.000527026	0.000234967
93.3279	2.01158e-05	0.00109414	0.000351217	0.000113766	-0.000530045	0.000241971
93.4075	6.22558e-06	0.00110379	0.000349855	0.000116796	-0.000533063	0.000249086
93.4871	-7.60266e-06	0.00111334	0.000348468	0.00011987	-0.000536084	0.000256318
93.5667	-2.13569e-05	0.00112275	0.000347057	0.000122988	-0.000539112	0.000263672
93.6463	-3.5029e-05	0.00113202	0.000345621	0.00012615	-0.000542149	0.000271151
93.7259	-4.86072e-05	0.00114113	0.000344159	0.000129354	-0.000545201	0.00027876
93.8055	-6.20809e-05	0.00115007	0.000342671	0.000132601	-0.000548272	0.000286502
93.8851	-7.544e-05	0.0011588	0.000341157	0.000135891	-0.000551365	0.000294378
93.9647	-8.86765e-05	0.00116733	0.000339617	0.000139221	-0.000554486	0.000302392
94.0443	-0.00010178	0.00117564	0.000338049	0.000142594	-0.000557637	0.000310545
94.1239	-0.000114744	0.00118371	0.000336456	0.000146006	-0.000560822	0.000318837
94.2035	-0.00012756	0.00119154	0.000334836	0.000149457	-0.000564045	0.00032727
94.2831	-0.000140223	0.00119913	0.000333189	0.000152947	-0.000567308	0.000335842
94.3627	-0.000152727	0.00120645	0.000331517	0.000156474	-0.000570613	0.000344556
94.4423	-0.000165068	0.0012135	0.000329819	0.000160036	-0.000573962	0.00035341
94.5219	-0.000177244	0.00122029	0.000328096	0.000163634	-0.000577357	0.000362401
94.6014	-0.00018925	0.00122682	0.000326348	0.000167266	-0.000580799	0.00037153
94.6811	-0.000201085	0.00123306	0.000324577	0.000170931	-0.000584289	0.000380795
94.7607	-0.000212751	0.00123904	0.000322781	0.000174627	-0.000587826	0.000390192
94.8402	-0.000224245	0.00124474	0.000320963	0.000178354	-0.000591412	0.00039972
94.9199	-0.000235569	0.00125018	0.000319122	0.00018211	-0.000595045	0.000409375
94.9995	-0.000246726	0.00125535	0.000317259	0.000185894	-0.000598726	0.000419157

## Sheet: Sheet5
hiv_ca_ass_2_4_50mM MES pH 6, 50mM NaCl.xlsx - Ratio (unfolding) - Data Points	hiv_ca_ass_2_4_50mM MES pH 6, 50mM NaCl.xlsx - Unnamed: 9	hiv_ca_ass_2_4_50mM MES pH 6, 50mM NaCl.xlsx - Unnamed: 10	hiv_ntd_ass_2_2.6_50mM MES pH 6, 50mM NaCl.xlsx - Unnamed: 9	hiv_ntd_ass_2_2.6_50mM MES pH 6, 50mM NaCl.xlsx - Unnamed: 10	hiv_ctd_ass_2_1.5_50mM MES pH 6, 50mM NaCl.xlsx - Unnamed: 9	hiv_ctd_ass_2_1.5_50mM MES pH 6, 50mM NaCl.xlsx - Unnamed: 10
T [°C]	Ratio 350 nm / 330 nm	S.D.	Ratio 350 nm / 330 nm	S.D.	Ratio 350 nm / 330 nm	S.D.
15.0026	0.000176742	7.17659e-05	0.000159298	7.37583e-05	-0.000635871	0.000176973
15.1164	0.000179106	6.97934e-05	0.000158994	7.25678e-05	-0.000625373	0.000174686
15.2302	0.000181473	6.78144e-05	0.000158693	7.13681e-05	-0.000614824	0.000172328
15.344	0.000183842	6.58291e-05	0.000158396	7.01578e-05	-0.000604223	0.000169899
15.4577	0.000186212	6.38377e-05	0.000158103	6.89358e-05	-0.000593573	0.000167395
15.5715	0.000188581	6.18403e-05	0.000157814	6.77008e-05	-0.000582874	0.000164814
15.6853	0.00019095	5.98376e-05	0.000157529	6.64519e-05	-0.00057213	0.000162155
15.7991	0.000193317	5.78298e-05	0.00015725	6.5188e-05	-0.000561344	0.000159417
15.9129	0.00019568	5.58176e-05	0.000156976	6.39085e-05	-0.000550519	0.0001566
16.0267	0.000198039	5.38017e-05	0.000156707	6.26127e-05	-0.000539659	0.000153703
16.1405	0.000200392	5.17828e-05	0.000156444	6.13001e-05	-0.000528769	0.000150729
16.2543	0.000202737	4.97617e-05	0.000156188	5.99705e-05	-0.000517855	0.000147679
16.3681	0.000205073	4.77393e-05	0.000155938	5.86238e-05	-0.00050692	0.000144555
16.4819	0.000207399	4.57166e-05	0.000155696	5.72602e-05	-0.000495971	0.000141363
16.5957	0.000209713	4.36946e-05	0.000155461	5.58802e-05	-0.000485014	0.000138107
16.7095	0.000212014	4.16745e-05	0.000155234	5.44846e-05	-0.000474054	0.000134793
16.8233	0.0002143	3.96577e-05	0.000155016	5.30744e-05	-0.000463097	0.000131429
16.937	0.000216569	3.76455e-05	0.000154806	5.16512e-05	-0.00045215	0.000128024
17.0508	0.00021882	3.56395e-05	0.000154605	5.02171e-05	-0.000441217	0.000124591
17.1646	0.000221053	3.36418e-05	0.000154413	4.87748e-05	-0.000430306	0.000121143
17.2784	0.000223265	3.16547e-05	0.00015423	4.73274e-05	-0.00041942	0.000117693
17.3922	0.000225456	2.96812e-05	0.000154058	4.58792e-05	-0.000408565	0.000114259
17.506	0.000227625	2.77255e-05	0.000153895	4.44349e-05	-0.000397745	0.000110861
17.6198	0.00022977	2.57925e-05	0.000153743	4.30005e-05	-0.000386966	0.000107521
17.7336	0.000231891	2.38885e-05	0.000153601	4.15828e-05	-0.000376231	0.000104266
17.8474	0.000233987	2.20218e-05	0.000153469	4.01902e-05	-0.000365543	0.000101124
17.9612	0.000236061	2.02034e-05	0.000153347	3.88317e-05	-0.000354905	9.813e-05
18.075	0.000238113	1.84481e-05	0.000153236	3.75181e-05	-0.000344316	9.53184e-05
18.1888	0.000240146	1.67762e-05	0.000153134	3.62614e-05	-0.00033377	9.27292e-05
18.3026	0.000242163	1.52158e-05	0.000153041	3.50744e-05	-0.000323258	9.04043e-05
18.4164	0.000244172	1.38053e-05	0.000152958	3.397e-05	-0.000312762	8.83873e-05
18.5301	0.000246178	1.25959e-05	0.000152883	3.29593e-05	-0.000302256	8.67182e-05
18.6439	0.000248193	1.16522e-05	0.000152818	3.20478e-05	-0.000291691	8.54285e-05
18.7577	0.00025023	1.10466e-05	0.000152765	3.12283e-05	-0.000280995	8.45372e-05
18.8715	0.0002523	1.08452e-05	0.000152729	3.04698e-05	-0.00027006	8.40537e-05
18.9853	0.000254412	1.10877e-05	0.000152722	2.97111e-05	-0.000258752	8.39985e-05
19.0991	0.000255508	1.12501e-05	0.000153371	2.80625e-05	-0.000248089	8.21994e-05
19.2129	0.000256518	1.17699e-05	0.000154106	2.64474e-05	-0.000237417	8.16049e-05
19.3267	0.000257457	1.26087e-05	0.000154928	2.48708e-05	-0.000226774	8.22445e-05
19.4405	0.000258339	1.37108e-05	0.000155834	2.33417e-05	-0.000216201	8.40372e-05
19.5543	0.000259179	1.50154e-05	0.000156817	2.18754e-05	-0.000205741	8.6807e-05
19.6681	0.00025999	1.64647e-05	0.000157871	2.04945e-05	-0.000195432	9.03134e-05
19.7819	0.000260784	1.8009e-05	0.000158982	1.92272e-05	-0.000185305	9.42911e-05
19.8957	0.000261566	1.96062e-05	0.000160139	1.81069e-05	-0.000175384	9.84862e-05
20.0095	0.000262347	2.12207e-05	0.000161326	1.71725e-05	-0.000165683	0.00010268
20.1232	0.000263132	2.28216e-05	0.000162528	1.64669e-05	-0.000156215	0.000106691
20.237	0.000263928	2.43823e-05	0.000163731	1.60338e-05	-0.000146992	0.000110382
20.3508	0.000264741	2.58792e-05	0.000164918	1.59102e-05	-0.000138024	0.00011366
20.4646	0.000265578	2.72916e-05	0.000166077	1.61148e-05	-0.000129326	0.000116479
20.5784	0.000266441	2.86023e-05	0.000167198	1.664e-05	-0.000120906	0.000118823
20.6922	0.000267333	2.97969e-05	0.00016827	1.74531e-05	-0.000112771	0.000120696
20.806	0.000268255	3.08644e-05	0.000169289	1.85037e-05	-0.00010492	0.000122114
20.9198	0.000269208	3.17969e-05	0.000170253	1.97334e-05	-9.7348e-05	0.000123089
21.0336	0.000270194	3.25889e-05	0.000171159	2.10824e-05	-9.00438e-05	0.000123626
21.1474	0.000271211	3.32348e-05	0.000172009	2.24944e-05	-8.29907e-05	0.000123728
21.2612	0.000272257	3.37277e-05	0.000172805	2.39194e-05	-7.61682e-05	0.000123397
21.375	0.000273329	3.4061e-05	0.000173556	2.53145e-05	-6.95545e-05	0.000122631
21.4888	0.000274426	3.42304e-05	0.000174271	2.66415e-05	-6.31262e-05	0.000121427
21.6025	0.000275543	3.4234e-05	0.00017496	2.78662e-05	-5.68548e-05	0.000119777
21.7163	0.000276679	3.40715e-05	0.000175636	2.89603e-05	-5.0708e-05	0.000117665
21.8301	0.000277828	3.37437e-05	0.000176311	2.99026e-05	-4.46462e-05	0.000115067
21.9439	0.000278989	3.32507e-05	0.000176997	3.06774e-05	-3.86226e-05	0.000111953
22.0577	0.000280155	3.25932e-05	0.000177705	3.12731e-05	-3.25893e-05	0.00010829
22.1715	0.000281322	3.17725e-05	0.000178441	3.16828e-05	-2.65078e-05	0.000104047
22.2853	0.000282485	3.07902e-05	0.000179207	3.19039e-05	-2.03473e-05	9.92038e-05
22.3991	0.00028364	2.96495e-05	0.000180002	3.19366e-05	-1.4083e-05	9.37411e-05
22.5129	0.000284787	2.83537e-05	0.000180821	3.17833e-05	-7.69815e-06	8.76455e-05
22.6267	0.000285926	2.69073e-05	0.000181657	3.14521e-05	-1.18705e-06	8.09135e-05
22.7405	0.000287059	2.53178e-05	0.000182503	3.09565e-05	5.44542e-06	7.35511e-05
22.8543	0.000288188	2.35991e-05	0.000183349	3.03152e-05	1.21825e-05	6.5575e-05
22.9681	0.000289318	2.17725e-05	0.000184183	2.95502e-05	1.90012e-05	5.70195e-05
23.0819	0.000290456	1.98646e-05	0.000184993	2.86878e-05	2.58835e-05	4.79476e-05
23.1956	0.00029161	1.79064e-05	0.000185764	2.7757e-05	3.28145e-05	3.84721e-05
23.3094	0.000292792	1.59338e-05	0.000186484	2.67881e-05	3.97765e-05	2.88039e-05
23.4232	0.000294013	1.39894e-05	0.00018714	2.58118e-05	4.67503e-05	1.94212e-05
23.537	0.000295282	1.21255e-05	0.000187721	2.48562e-05	5.37238e-05	1.19242e-05
23.6508	0.000296607	1.04102e-05	0.000188218	2.39418e-05	6.06852e-05	1.14093e-05
23.7646	0.000297994	8.93803e-06	0.000188626	2.30789e-05	6.76232e-05	1.81919e-05
23.8784	0.000299444	7.83761e-06	0.000188939	2.22665e-05	7.45332e-05	2.68186e-05
23.9922	0.000300957	7.25325e-06	0.000189152	2.14943e-05	8.14187e-05	3.54575e-05
24.106	0.000302527	7.26764e-06	0.000189261	2.07453e-05	8.8288e-05	4.35733e-05
24.2198	0.000304145	7.82441e-06	0.000189264	1.9997e-05	9.51511e-05	5.09244e-05
24.3336	0.000305802	8.76423e-06	0.000189161	1.92226e-05	0.000102017	5.73821e-05
24.4474	0.000307484	9.923e-06	0.000188954	1.83924e-05	0.000108896	6.28935e-05
24.5612	0.000309176	1.11798e-05	0.000188648	1.74759e-05	0.000115796	6.74628e-05
24.6749	0.000310861	1.24568e-05	0.000188249	1.6445e-05	0.000122725	7.11332e-05
24.7887	0.000312518	1.37049e-05	0.000187761	1.52767e-05	0.000129696	7.39754e-05
24.9025	0.000314128	1.48907e-05	0.000187192	1.39554e-05	0.000136721	7.60783e-05
25.0163	0.000315674	1.59888e-05	0.000186551	1.24725e-05	0.000143808	7.75374e-05
25.1301	0.00031714	1.6979e-05	0.000185846	1.08251e-05	0.000150958	7.84362e-05
25.2439	0.000318513	1.78455e-05	0.000185087	9.01449e-06	0.000158165	7.88338e-05
25.3577	0.000319783	1.85757e-05	0.000184281	7.04711e-06	0.000165402	7.87622e-05
25.4715	0.000320942	1.91603e-05	0.000183437	4.94219e-06	0.000172628	7.82356e-05
25.5853	0.000321987	1.9593e-05	0.000182565	2.76527e-06	0.000179788	7.72728e-05
25.6991	0.000322919	1.98707e-05	0.000181678	1.13661e-06	0.000186826	7.59103e-05
25.8129	0.000323744	1.99937e-05	0.000180789	2.65131e-06	0.000193692	7.4195e-05
25.9267	0.000324472	1.99658e-05	0.000179914	5.11074e-06	0.00020035	7.21715e-05
26.0405	0.000325116	1.97918e-05	0.000179067	7.70284e-06	0.000206769	6.9878e-05
26.1543	0.000325688	1.94771e-05	0.000178262	1.0341e-05	0.000212918	6.73465e-05
26.268	0.000326205	1.90306e-05	0.000177513	1.29889e-05	0.000218761	6.46134e-05
26.3818	0.000326682	1.84656e-05	0.000176829	1.56202e-05	0.000224255	6.17241e-05
26.4956	0.000327137	1.77999e-05	0.00017622	1.8212e-05	0.000229368	5.87377e-05
26.6094	0.000327588	1.70542e-05	0.000175691	2.07446e-05	0.000234083	5.57283e-05
26.7232	0.000328053	1.62524e-05	0.000175248	2.32036e-05	0.000238409	5.27799e-05
26.837	0.000328551	1.54201e-05	0.000174894	2.55784e-05	0.000242379	4.99818e-05
26.9508	0.000329101	1.45847e-05	0.00017463	2.78618e-05	0.00024606	4.74289e-05
27.0646	0.000329722	1.37755e-05	0.000174454	3.00492e-05	0.000249542	4.52281e-05
27.1784	0.000330435	1.30235e-05	0.00017436	3.2138e-05	0.000252928	4.3492e-05
27.2922	0.000331256	1.23614e-05	0.000174336	3.41242e-05	0.000256326	4.23356e-05
27.406	0.000332203	1.18209e-05	0.000174373	3.60013e-05	0.000259843	4.18704e-05
27.5198	0.000333294	1.1434e-05	0.000174457	3.77605e-05	0.000263575	4.21936e-05
27.6336	0.000334544	1.12331e-05	0.000174581	3.93922e-05	0.000267607	4.33697e-05
27.7474	0.00033597	1.12476e-05	0.000174735	4.08865e-05	0.00027201	4.54172e-05
27.8611	0.000337587	1.1496e-05	0.000174915	4.22348e-05	0.000276842	4.82974e-05
27.9749	0.000339406	1.19791e-05	0.000175119	4.34311e-05	0.000282151	5.19168e-05
28.0887	0.000341432	1.2678e-05	0.000175347	4.44703e-05	0.000287979	5.61406e-05
28.2025	0.000343668	1.35618e-05	0.000175604	4.53452e-05	0.000294366	6.0808e-05
28.3163	0.000346111	1.45947e-05	0.0001759	4.60455e-05	0.000301345	6.57397e-05
28.4301	0.000348759	1.57424e-05	0.000176247	4.65583e-05	0.000308938	7.07509e-05
28.5439	0.000351603	1.69739e-05	0.00017666	4.68689e-05	0.00031715	7.56649e-05
28.6577	0.000354632	1.82614e-05	0.000177154	4.69607e-05	0.000325968	8.03208e-05
28.7715	0.000357832	1.95804e-05	0.000177748	4.68161e-05	0.000335359	8.45752e-05
28.8853	0.000361184	2.09092e-05	0.000178457	4.64182e-05	0.000345268	8.83054e-05
28.9991	0.000364667	2.22279e-05	0.000179296	4.57512e-05	0.000355612	9.14088e-05
29.1129	0.000368257	2.35168e-05	0.00018028	4.48008e-05	0.00036629	9.37977e-05
29.2267	0.000371931	2.47571e-05	0.000181417	4.35562e-05	0.000377189	9.53926e-05
29.3404	0.000375666	2.59304e-05	0.000182716	4.2011e-05	0.000388192	9.61299e-05
29.4542	0.00037944	2.70184e-05	0.000184178	4.01636e-05	0.000399184	9.5979e-05
29.568	0.000383233	2.80038e-05	0.000185804	3.80179e-05	0.00041006	9.49495e-05
29.6818	0.000387028	2.88707e-05	0.000187596	3.5583e-05	0.000420715	9.30928e-05
29.7956	0.000390813	2.96044e-05	0.000189551	3.28725e-05	0.000431058	9.04973e-05
29.9094	0.00039458	3.0191e-05	0.000191666	2.99027e-05	0.000441012	8.72892e-05
30.0232	0.000398321	3.0618e-05	0.00019394	2.66932e-05	0.000450516	8.36359e-05
30.137	0.000402032	3.08749e-05	0.000196369	2.32677e-05	0.00045953	7.97463e-05
30.2508	0.000405713	3.09516e-05	0.000198951	1.9657e-05	0.000468041	7.58667e-05
30.3646	0.00040936	3.08392e-05	0.000201678	1.59041e-05	0.00047606	7.22742e-05
30.4784	0.000412972	3.05284e-05	0.000204542	1.20776e-05	0.000483625	6.92551e-05
30.5922	0.000416552	3.00106e-05	0.000207526	8.32268e-06	0.000490797	6.70625e-05
30.706	0.000420101	2.92773e-05	0.000210616	5.11942e-06	0.000497658	6.58742e-05
30.8198	0.000423626	2.83216e-05	0.000213793	4.304e-06	0.000504293	6.57653e-05
30.9335	0.000427135	2.71397e-05	0.000217042	6.82543e-06	0.000510788	6.66924e-05
31.0473	0.000430642	2.57348e-05	0.00022035	1.04471e-05	0.000517214	6.8502e-05
31.1611	0.000434159	2.41189e-05	0.000223705	1.42596e-05	0.000523627	7.09683e-05
31.2749	0.0004377	2.23137e-05	0.000227095	1.80242e-05	0.000530076	7.38498e-05
31.3887	0.00044128	2.03518e-05	0.000230509	2.16413e-05	0.000536596	7.69399e-05
31.5025	0.000444909	1.82738e-05	0.000233936	2.50534e-05	0.000543219	8.00875e-05
31.6163	0.0004486	1.61246e-05	0.000237365	2.8221e-05	0.000549974	8.3195e-05
31.7301	0.000452365	1.39494e-05	0.000240787	3.11175e-05	0.000556897	8.6211e-05
31.8439	0.000456217	1.17905e-05	0.000244192	3.37238e-05	0.00056402	8.91197e-05
31.9577	0.000460172	9.69178e-06	0.000247572	3.60262e-05	0.000571361	9.19312e-05
32.0715	0.00046424	7.71163e-06	0.000250919	3.8012e-05	0.000578924	9.46771e-05
32.1853	0.000468436	5.95473e-06	0.000254226	3.96682e-05	0.000586691	9.74003e-05
32.2991	0.000472768	4.64306e-06	0.000257486	4.09827e-05	0.000594624	0.000100145
32.4128	0.000477248	4.16311e-06	0.000260695	4.19464e-05	0.000602662	0.000102966
32.5266	0.00048189	4.71839e-06	0.000263847	4.25559e-05	0.000610724	0.000105932
32.6404	0.000486704	5.97789e-06	0.000266941	4.28159e-05	0.000618719	0.000109127
32.7542	0.000491703	7.54905e-06	0.000269972	4.27395e-05	0.00062654	0.000112636
32.868	0.000496899	9.2244e-06	0.000272932	4.23467e-05	0.000634087	0.000116538
32.9818	0.000502299	1.09066e-05	0.000275817	4.16636e-05	0.000641268	0.000120896
33.0956	0.000507915	1.25447e-05	0.000278622	4.07218e-05	0.00064801	0.000125743
33.2094	0.000513756	1.41094e-05	0.000281345	3.9557e-05	0.000654266	0.000131076
33.3232	0.000519837	1.55839e-05	0.000283987	3.82048e-05	0.000660011	0.000136844
33.437	0.000526172	1.69591e-05	0.000286554	3.66991e-05	0.00066525	0.000142949
33.5508	0.00053278	1.82292e-05	0.000289052	3.50707e-05	0.000670001	0.00014925
33.6646	0.000539678	1.9391e-05	0.000291489	3.33504e-05	0.000674298	0.000155577
33.7784	0.000546887	2.04432e-05	0.000293876	3.157e-05	0.000678172	0.000161744
33.8922	0.000554426	2.13865e-05	0.000296226	2.97633e-05	0.000681666	0.000167576
34.0059	0.000562317	2.22228e-05	0.000298554	2.79673e-05	0.00068483	0.000172923
34.1197	0.000570582	2.29544e-05	0.000300876	2.62218e-05	0.000687743	0.000177668
34.2335	0.000579243	2.35824e-05	0.000303209	2.45703e-05	0.000690501	0.000181726
34.3473	0.000588321	2.41044e-05	0.000305571	2.30587e-05	0.000693216	0.000185047
34.4611	0.000597835	2.45138e-05	0.00030798	2.17364e-05	0.000695988	0.000187609
34.5749	0.000607806	2.48014e-05	0.000310453	2.06555e-05	0.000698913	0.000189426
34.6887	0.000618256	2.49586e-05	0.000313009	1.98675e-05	0.000702075	0.00019055
34.8025	0.000629203	2.49779e-05	0.000315662	1.94135e-05	0.000705554	0.000191081
34.9163	0.000640667	2.48558e-05	0.00031843	1.93159e-05	0.000709421	0.00019115
35.0301	0.00065267	2.45925e-05	0.000321333	1.95744e-05	0.000713743	0.000190905
35.1439	0.000665233	2.41935e-05	0.000324397	2.01683e-05	0.000718584	0.000190491
35.2577	0.00067838	2.36686e-05	0.000327652	2.10607e-05	0.000724013	0.000190044
35.3715	0.000692137	2.30307e-05	0.000331136	2.2204e-05	0.000730094	0.000189683
35.4852	0.000706535	2.2296e-05	0.000334887	2.35457e-05	0.000736886	0.000189506
35.599	0.000721601	2.14808e-05	0.000338944	2.50317e-05	0.000744436	0.000189586
35.7128	0.000737366	2.06013e-05	0.000343346	2.6608e-05	0.000752773	0.000189974
35.8266	0.000753865	1.96743e-05	0.000348132	2.82222e-05	0.000761904	0.000190692
35.9404	0.000771137	1.87178e-05	0.000353336	2.98235e-05	0.000771804	0.000191721
36.0542	0.000789224	1.7752e-05	0.000358992	3.1365e-05	0.000782415	0.000193009
36.168	0.000808171	1.67977e-05	0.000365126	3.28062e-05	0.00079365	0.000194462
36.2818	0.000828024	1.58747e-05	0.000371761	3.41132e-05	0.00080541	0.000195959
36.3956	0.000848835	1.4999e-05	0.000378911	3.5258e-05	0.000817595	0.00019735
36.5094	0.00087066	1.41806e-05	0.000386588	3.62202e-05	0.000830102	0.000198468
36.6232	0.000893561	1.34232e-05	0.000394799	3.69844e-05	0.00084284	0.000199135
36.737	0.000917609	1.27264e-05	0.000403547	3.75386e-05	0.000855723	0.000199169
36.8508	0.000942888	1.20896e-05	0.000412835	3.78715e-05	0.000868672	0.000198406
36.9646	0.000969495	1.15119e-05	0.000422667	3.79706e-05	0.000881621	0.000196702
37.0783	0.000997546	1.0991e-05	0.000433046	3.78244e-05	0.000894507	0.000193949
37.1921	0.00102718	1.05261e-05	0.000443979	3.74217e-05	0.000907266	0.000190078
37.3059	0.00105855	1.01192e-05	0.000455475	3.67541e-05	0.000919838	0.000185055
37.4197	0.00109186	9.77538e-06	0.000467548	3.5817e-05	0.000932171	0.000178869
37.5335	0.00112732	9.5e-06	0.000480216	3.46113e-05	0.000944222	0.00017153
37.6473	0.00116519	9.2955e-06	0.000493506	3.31425e-05	0.000955976	0.000163074
37.7611	0.00120577	9.16311e-06	0.000507449	3.142e-05	0.000967429	0.000153568
37.8749	0.00124939	9.09641e-06	0.000522083	2.94563e-05	0.00097859	0.00014312
37.9887	0.00129644	9.08812e-06	0.000537454	2.72672e-05	0.000989473	0.000131888
38.1025	0.00134734	9.12917e-06	0.000553611	2.487e-05	0.0010001	0.000120067
38.2163	0.00140257	9.21406e-06	0.000570618	2.2283e-05	0.00101048	0.000107881
38.3301	0.00146266	9.34427e-06	0.00058855	1.95279e-05	0.00102064	9.55859e-05
38.4439	0.00152819	9.52913e-06	0.0006075	1.66302e-05	0.00103056	8.3484e-05
38.5577	0.0015998	9.7874e-06	0.000627579	1.36225e-05	0.00104026	7.1947e-05
38.6714	0.00167816	1.01408e-05	0.000648917	1.05503e-05	0.00104973	6.14551e-05
38.7852	0.00176397	1.06205e-05	0.000671668	7.50301e-06	0.00105897	5.26443e-05
38.899	0.001858	1.12567e-05	0.000696017	4.74668e-06	0.00106802	4.6289e-05
39.0128	0.00196103	1.20736e-05	0.000722185	3.38311e-06	0.00107691	4.30999e-05
39.1266	0.00207387	1.30875e-05	0.000750441	4.85942e-06	0.00108568	4.32643e-05
39.2404	0.00219735	1.43014e-05	0.000781107	7.64694e-06	0.00109439	4.61827e-05
39.3542	0.00233229	1.57104e-05	0.000814554	1.06973e-05	0.00110308	5.08259e-05
39.468	0.00247953	1.73069e-05	0.000851206	1.37543e-05	0.0011118	5.62396e-05
39.5818	0.00263987	1.90711e-05	0.000891535	1.67344e-05	0.00112056	6.17469e-05
39.6956	0.0028141	2.09828e-05	0.000936076	1.95976e-05	0.00112935	6.69259e-05
39.8094	0.00300294	2.30245e-05	0.000985424	2.23155e-05	0.00113815	7.15411e-05
39.9232	0.00320707	2.51632e-05	0.00104024	2.4867e-05	0.00114696	7.54818e-05
40.037	0.00342709	2.73645e-05	0.00110124	2.72348e-05	0.00115578	7.87286e-05
40.1507	0.00366351	2.95892e-05	0.0011692	2.94041e-05	0.00116462	8.13302e-05
40.2645	0.00391672	3.17983e-05	0.00124493	3.13702e-05	0.00117352	8.3393e-05
40.3783	0.00418703	3.39394e-05	0.00132928	3.31295e-05	0.00118249	8.50686e-05
40.4921	0.00447458	3.59724e-05	0.00142314	3.46764e-05	0.00119154	8.65369e-05
40.6059	0.00477937	3.78581e-05	0.00152744	3.59897e-05	0.00120068	8.7985e-05
40.7197	0.00510125	3.95653e-05	0.00164311	3.70458e-05	0.00120989	8.95945e-05
40.8335	0.00543992	4.10711e-05	0.00177111	3.78214e-05	0.00121914	9.15227e-05
40.9473	0.00579488	4.23575e-05	0.00191237	3.83124e-05	0.0012284	9.38815e-05
41.0611	0.00616548	4.34162e-05	0.00206776	3.8518e-05	0.00123763	9.67234e-05
41.1749	0.00655088	4.42299e-05	0.00223816	3.8439e-05	0.00124679	0.000100046
41.2887	0.00695008	4.48033e-05	0.00242437	3.80827e-05	0.00125584	0.000103807
41.4025	0.00736188	4.5145e-05	0.00262717	3.74541e-05	0.00126476	0.000107929
41.5163	0.00778493	4.52689e-05	0.00284722	3.65861e-05	0.00127355	0.000112313
41.6301	0.00821774	4.51936e-05	0.00308511	3.55123e-05	0.00128218	0.000116841
41.7438	0.00865864	4.49298e-05	0.00334133	3.42962e-05	0.00129068	0.000121389
41.8576	0.00910587	4.45193e-05	0.00361619	3.30377e-05	0.00129904	0.000125833
41.9714	0.00955754	4.39651e-05	0.00390992	3.18843e-05	0.00130726	0.000130063
42.0852	0.0100117	4.32936e-05	0.0042226	3.09954e-05	0.00131534	0.000133981
42.199	0.0104662	4.25245e-05	0.00455415	3.05807e-05	0.0013233	0.000137502
42.3128	0.0109189	4.16768e-05	0.00490432	3.08247e-05	0.00133116	0.000140552
42.4266	0.0113678	4.0764e-05	0.00527271	3.18881e-05	0.00133898	0.000143047
42.5404	0.0118106	3.97961e-05	0.00565876	3.38586e-05	0.0013468	0.000144909
42.6542	0.0122451	3.87815e-05	0.00606171	3.66903e-05	0.0013547	0.000146065
42.768	0.0126692	3.77107e-05	0.00648066	4.03136e-05	0.00136275	0.000146453
42.8818	0.0130807	3.65841e-05	0.00691451	4.45607e-05	0.00137103	0.000146013
42.9956	0.0134775	3.53938e-05	0.00736204	4.92637e-05	0.0013796	0.000144685
43.1094	0.0138577	3.41211e-05	0.00782183	5.4289e-05	0.00138852	0.000142405
43.2231	0.0142193	3.27538e-05	0.00829234	5.94797e-05	0.00139784	0.000139112
43.3369	0.0145603	3.127e-05	0.0087719	6.47266e-05	0.00140759	0.000134759
43.4507	0.0148792	2.96564e-05	0.00925872	6.99421e-05	0.00141781	0.000129313
43.5645	0.0151743	2.78964e-05	0.0097509	7.50468e-05	0.00142853	0.000122767
43.6783	0.015444	2.59889e-05	0.0102464	7.99938e-05	0.00143975	0.000115135
43.7921	0.015687	2.39348e-05	0.0107433	8.46916e-05	0.00145146	0.000106454
43.9059	0.0159021	2.1758e-05	0.0112393	8.91e-05	0.00146367	9.67839e-05
44.0197	0.0160881	1.94823e-05	0.0117323	9.31319e-05	0.00147635	8.62037e-05
44.1335	0.0162442	1.71607e-05	0.01222	9.67323e-05	0.00148946	7.48166e-05
44.2473	0.0163694	1.48844e-05	0.0127004	9.98692e-05	0.00150297	6.27603e-05
44.3611	0.0164633	1.28114e-05	0.013171	0.00010249	0.00151679	5.02317e-05
44.4749	0.0165252	1.1214e-05	0.0136298	0.000104562	0.00153086	3.75451e-05
44.5887	0.0165548	1.04665e-05	0.0140746	0.000106069	0.00154509	2.5385e-05
44.7025	0.0165521	1.0866e-05	0.0145033	0.000106994	0.00155941	1.60975e-05
44.8162	0.0165168	1.2379e-05	0.0149138	0.000107336	0.00157374	1.64265e-05
44.93	0.0164493	1.46974e-05	0.0153042	0.000107123	0.00158803	2.60213e-05
45.0438	0.0163497	1.75067e-05	0.0156726	0.000106369	0.0016022	3.83001e-05
45.1576	0.0162186	2.05829e-05	0.0160171	0.000105115	0.00161619	5.11013e-05
45.2714	0.0160566	2.37876e-05	0.0163363	0.000103376	0.00162994	6.37986e-05
45.3852	0.0158644	2.70204e-05	0.0166283	0.000101189	0.00164336	7.61173e-05
45.499	0.0156428	3.02118e-05	0.0168919	9.85717e-05	0.00165639	8.78885e-05
45.6128	0.0153931	3.33041e-05	0.0171257	9.55384e-05	0.00166897	9.89869e-05
45.7266	0.0151164	3.6244e-05	0.0173286	9.21258e-05	0.00168105	0.000109312
45.8404	0.0148139	3.90038e-05	0.0174994	8.8362e-05	0.00169261	0.000118783
45.9542	0.0144873	4.15441e-05	0.0176373	8.42885e-05	0.00170365	0.00012734
46.068	0.0141382	4.38343e-05	0.0177417	7.99404e-05	0.00171417	0.000134936
46.1818	0.0137681	4.5853e-05	0.017812	7.53576e-05	0.00172424	0.00014154
46.2956	0.0133791	4.75804e-05	0.0178478	7.0584e-05	0.00173393	0.000147133
46.4093	0.012973	4.90023e-05	0.017849	6.56617e-05	0.00174335	0.000151711
46.5231	0.0125518	5.01074e-05	0.0178155	6.06377e-05	0.0017526	0.000155291
46.6369	0.0121177	5.08885e-05	0.0177475	5.55619e-05	0.0017618	0.000157918
46.7507	0.0116729	5.13451e-05	0.0176454	5.04771e-05	0.00177108	0.000159666
46.8645	0.0112194	5.1474e-05	0.0175098	4.54141e-05	0.00178055	0.000160626
46.9783	0.0107596	5.12886e-05	0.0173413	4.03999e-05	0.00179032	0.000160894
47.0921	0.0102956	5.08094e-05	0.0171407	3.54556e-05	0.00180045	0.000160572
47.2059	0.00982961	5.00614e-05	0.0169093	3.05781e-05	0.00181099	0.000159774
47.3197	0.00936387	4.90725e-05	0.0166481	2.57821e-05	0.00182198	0.000158613
47.4335	0.00890046	4.78871e-05	0.0163585	2.10926e-05	0.00183343	0.000157202
47.5473	0.00844143	4.65405e-05	0.0160421	1.65196e-05	0.00184534	0.000155648
47.6611	0.00798869	4.50595e-05	0.0157005	1.20947e-05	0.00185769	0.000154049
47.7749	0.00754408	4.34734e-05	0.0153355	7.81844e-06	0.00187045	0.000152465
47.8886	0.00710929	4.18306e-05	0.0149489	3.70282e-06	0.00188357	0.000150907
48.0024	0.00668588	4.01487e-05	0.0145428	4.59074e-07	0.00189699	0.000149339
48.1162	0.00627524	3.84482e-05	0.0141192	4.14138e-06	0.00191066	0.000147692
48.23	0.00587861	3.67425e-05	0.0136803	7.78584e-06	0.00192452	0.000145883
48.3438	0.00549706	3.50407e-05	0.0132282	1.12561e-05	0.00193856	0.000143823
48.4576	0.00513146	3.33404e-05	0.0127653	1.45428e-05	0.00195277	0.000141427
48.5714	0.00478254	3.16427e-05	0.0122938	1.76203e-05	0.00196715	0.000138628
48.6852	0.00445083	2.99468e-05	0.0118159	2.05171e-05	0.00198169	0.000135382
48.799	0.00413668	2.82508e-05	0.0113337	2.3222e-05	0.0019964	0.000131672
48.9128	0.00384031	2.65517e-05	0.0108496	2.57116e-05	0.00201129	0.000127503
49.0266	0.00356174	2.48446e-05	0.0103657	2.79998e-05	0.00202635	0.000122893
49.1404	0.00330089	2.31256e-05	0.00988391	3.00686e-05	0.0020416	0.000117886
49.2542	0.00305748	2.13901e-05	0.00940624	3.19411e-05	0.00205704	0.000112546
49.368	0.00283117	1.96414e-05	0.00893452	3.36402e-05	0.00207267	0.000106949
49.4817	0.00262145	1.78849e-05	0.00847046	3.52054e-05	0.00208855	0.000101174
49.5955	0.00242777	1.61294e-05	0.00801561	3.66376e-05	0.00210471	9.52853e-05
49.7093	0.00224946	1.43882e-05	0.00757143	3.7945e-05	0.00212119	8.93431e-05
49.8231	0.00208579	1.26789e-05	0.00713922	3.91299e-05	0.00213807	8.34026e-05
49.9369	0.00193598	1.10361e-05	0.0067201	4.01935e-05	0.0021554	7.7531e-05
50.0507	0.00179922	9.49591e-06	0.00631507	4.11372e-05	0.00217326	7.1808e-05
50.1645	0.00167466	8.10576e-06	0.00592492	4.1965e-05	0.00219175	6.63322e-05
50.2783	0.00156146	6.91739e-06	0.00555032	4.2677e-05	0.00221093	6.12118e-05
50.3921	0.00145878	5.97836e-06	0.0051918	4.32658e-05	0.00223088	5.65563e-05
50.5059	0.00136577	5.31592e-06	0.00484972	4.37457e-05	0.00225167	5.24655e-05
50.6197	0.00128163	4.9171e-06	0.0045243	4.40854e-05	0.00227332	4.90178e-05
50.7335	0.00120559	4.72066e-06	0.00421561	4.42879e-05	0.00229583	4.62658e-05
50.8473	0.00113692	4.63445e-06	0.00392364	4.43315e-05	0.00231921	4.42314e-05
50.961	0.00107491	4.57135e-06	0.00364823	4.41965e-05	0.0023434	4.29152e-05
51.0748	0.00101894	4.46316e-06	0.00338912	4.38758e-05	0.00236834	4.23072e-05
51.1886	0.000968394	4.27482e-06	0.00314595	4.33395e-05	0.00239394	4.2404e-05
51.3024	0.000922744	4.00398e-06	0.00291827	4.25917e-05	0.00242011	4.31926e-05
51.4162	0.000881491	3.68136e-06	0.00270558	4.16219e-05	0.00244673	4.4637e-05
51.53	0.000844188	3.38046e-06	0.00250731	4.04281e-05	0.0024737	4.66652e-05
51.6438	0.000810426	3.22151e-06	0.00232285	3.90156e-05	0.00250091	4.91702e-05
51.7576	0.000779835	3.34735e-06	0.00215156	3.73956e-05	0.00252824	5.20087e-05
51.8714	0.000752081	3.83701e-06	0.0019928	3.5582e-05	0.0025556	5.50085e-05
51.9852	0.000726864	4.65831e-06	0.00184589	3.36083e-05	0.00258288	5.79886e-05
52.099	0.000703918	5.72523e-06	0.00171016	3.15135e-05	0.00260997	6.07787e-05
52.2128	0.000683007	6.95539e-06	0.00158491	2.93449e-05	0.00263679	6.32327e-05
52.3266	0.000663922	8.28496e-06	0.00146949	2.71624e-05	0.00266327	6.52404e-05
52.4404	0.000646474	9.66726e-06	0.00136324	2.50426e-05	0.00268936	6.67177e-05
52.5541	0.000630493	1.10685e-05	0.00126554	2.30719e-05	0.00271504	6.76037e-05
52.6679	0.000615826	1.24662e-05	0.00117577	2.13369e-05	0.00274029	6.78506e-05
52.7817	0.000602336	1.3846e-05	0.00109334	1.99413e-05	0.00276511	6.74346e-05
52.8955	0.000589896	1.51983e-05	0.00101769	1.89631e-05	0.00278952	6.63465e-05
53.0093	0.000578393	1.65146e-05	0.000948284	1.84473e-05	0.00281355	6.45985e-05
53.1231	0.000567717	1.77874e-05	0.000884618	1.83973e-05	0.00283723	6.22253e-05
53.2369	0.000557771	1.90121e-05	0.000826232	1.87524e-05	0.00286063	5.92852e-05
53.3507	0.000548462	2.01863e-05	0.000772699	1.94199e-05	0.00288381	5.58728e-05
53.4645	0.000539705	2.13101e-05	0.000723621	2.03105e-05	0.00290682	5.21302e-05
53.5783	0.000531418	2.23835e-05	0.00067863	2.13477e-05	0.00292973	4.82725e-05
53.6921	0.000523529	2.34072e-05	0.000637388	2.24609e-05	0.0029526	4.45971e-05
53.8059	0.000515968	2.43823e-05	0.000599587	2.35997e-05	0.00297549	4.15101e-05
53.9197	0.000508677	2.53116e-05	0.000564935	2.473e-05	0.00299848	3.95168e-05
54.0335	0.000501604	2.61969e-05	0.000533175	2.58203e-05	0.00302161	3.91445e-05
54.1472	0.000494702	2.70374e-05	0.000504071	2.68441e-05	0.00304492	4.07457e-05
54.261	0.000487934	2.78309e-05	0.000477402	2.77815e-05	0.00306843	4.4341e-05
54.3748	0.000481266	2.85756e-05	0.000452975	2.86123e-05	0.00309215	4.96439e-05
54.4886	0.000474673	2.92703e-05	0.000430609	2.93174e-05	0.00311608	5.62308e-05
54.6024	0.000468141	2.9912e-05	0.000410137	2.98809e-05	0.00314022	6.36792e-05
54.7162	0.000461662	3.04927e-05	0.000391409	3.02872e-05	0.00316457	7.16312e-05
54.83	0.000455237	3.09985e-05	0.000374295	3.0521e-05	0.00318914	7.97979e-05
54.9438	0.000448879	3.14108e-05	0.000358673	3.05747e-05	0.00321396	8.79666e-05
55.0576	0.000442605	3.17094e-05	0.000344433	3.04414e-05	0.00323909	9.59818e-05
55.1714	0.000436437	3.18728e-05	0.000331473	3.01147e-05	0.00326461	0.00010374
55.2852	0.000430401	3.188e-05	0.000319698	2.95935e-05	0.00329059	0.00011118
55.399	0.000424522	3.17126e-05	0.000309013	2.88788e-05	0.00331715	0.000118278
55.5128	0.000418824	3.1356e-05	0.000299334	2.79727e-05	0.00334436	0.000125038
55.6265	0.000413327	3.0799e-05	0.000290582	2.68801e-05	0.00337232	0.000131485
55.7403	0.000408042	3.00334e-05	0.000282682	2.56114e-05	0.00340112	0.000137643
55.8541	0.000402973	2.90545e-05	0.000275564	2.41799e-05	0.00343086	0.000143526
55.9679	0.000398118	2.78631e-05	0.00026916	2.26023e-05	0.00346165	0.000149139
56.0817	0.000393468	2.64675e-05	0.0002634	2.09011e-05	0.00349358	0.000154482
56.1955	0.000389011	2.48815e-05	0.000258222	1.9102e-05	0.00352677	0.000159558
56.3093	0.000384734	2.31213e-05	0.000253563	1.72303e-05	0.0035613	0.000164367
56.4231	0.000380618	2.12089e-05	0.000249363	1.53109e-05	0.00359726	0.000168905
56.5369	0.000376643	1.91756e-05	0.000245569	1.33632e-05	0.00363471	0.00017317
56.6507	0.000372786	1.70668e-05	0.000242133	1.1401e-05	0.00367375	0.000177146
56.7645	0.00036902	1.49484e-05	0.000239009	9.43382e-06	0.00371443	0.00018081
56.8783	0.000365318	1.29177e-05	0.00023615	7.47114e-06	0.0037568	0.000184135
56.9921	0.000361652	1.11214e-05	0.000233514	5.53416e-06	0.00380092	0.000187095
57.1059	0.000357997	9.76843e-06	0.000231057	3.69091e-06	0.0038468	0.00018966
57.2196	0.00035433	9.09844e-06	0.000228735	2.23541e-06	0.00389446	0.000191797
57.3334	0.00035063	9.25105e-06	0.000226507	2.20724e-06	0.0039439	0.000193465
57.4472	0.000346884	1.0138e-05	0.000224336	3.63435e-06	0.00399509	0.000194612
57.561	0.000343082	1.15145e-05	0.000222188	5.45099e-06	0.00404801	0.000195188
57.6748	0.000339224	1.31386e-05	0.000220035	7.33233e-06	0.00410261	0.000195147
57.7886	0.000335311	1.48379e-05	0.000217854	9.18503e-06	0.00415882	0.000194462
57.9024	0.000331354	1.65012e-05	0.000215623	1.0962e-05	0.00421658	0.000193122
58.0162	0.000327364	1.80582e-05	0.000213322	1.26294e-05	0.00427576	0.000191137
58.13	0.000323356	1.94653e-05	0.000210937	1.41596e-05	0.00433624	0.000188538
58.2438	0.000319345	2.06966e-05	0.00020845	1.5528e-05	0.00439788	0.000185363
58.3576	0.000315348	2.17371e-05	0.000205845	1.67145e-05	0.00446053	0.000181665
58.4714	0.000311382	2.25811e-05	0.000203112	1.77025e-05	0.00452403	0.000177509
58.5852	0.000307462	2.32302e-05	0.000200243	1.84789e-05	0.00458824	0.000172977
58.6989	0.000303607	2.36936e-05	0.000197234	1.90343e-05	0.00465302	0.000168162
58.8127	0.000299834	2.3987e-05	0.000194089	1.93619e-05	0.00471822	0.000163185
58.9265	0.000296162	2.41326e-05	0.000190811	1.94571e-05	0.00478372	0.000158174
59.0403	0.000292606	2.41584e-05	0.00018741	1.93169e-05	0.00484937	0.000153275
59.1541	0.000289181	2.40948e-05	0.00018389	1.89389e-05	0.00491505	0.000148645
59.2679	0.0002859	2.39703e-05	0.000180257	1.8323e-05	0.00498062	0.000144434
59.3817	0.000282774	2.38102e-05	0.000176511	1.74705e-05	0.00504595	0.000140796
59.4955	0.000279815	2.3637e-05	0.000172657	1.63845e-05	0.0051109	0.000137857
59.6093	0.000277033	2.34718e-05	0.000168696	1.507e-05	0.00517532	0.000135707
59.7231	0.000274432	2.33328e-05	0.000164626	1.35374e-05	0.00523909	0.000134393
59.8369	0.000272013	2.32346e-05	0.000160447	1.18047e-05	0.00530205	0.000133912
59.9507	0.000269769	2.31854e-05	0.000156156	9.904e-06	0.00536408	0.000134212
60.0645	0.000267686	2.31843e-05	0.000151755	7.89524e-06	0.00542502	0.000135205
60.1783	0.000265745	2.32236e-05	0.000147239	5.91215e-06	0.00548473	0.000136768
60.292	0.000263923	2.3292e-05	0.000142608	4.31617e-06	0.00554309	0.000138767
60.4058	0.000262191	2.33756e-05	0.000137858	3.96465e-06	0.00559992	0.000141062
60.5196	0.000260519	2.34591e-05	0.000132991	5.30164e-06	0.0056551	0.000143521
60.6334	0.000258874	2.35266e-05	0.000128009	7.5552e-06	0.00570848	0.000146008
60.7472	0.00025722	2.35613e-05	0.00012292	1.01575e-05	0.00575992	0.000148379
60.861	0.000255524	2.35449e-05	0.000117732	1.28858e-05	0.0058093	0.000150475
60.9748	0.000253755	2.34574e-05	0.000112462	1.56348e-05	0.00585646	0.000152151
61.0886	0.000251889	2.32791e-05	0.000107128	1.83393e-05	0.00590127	0.000153272
61.2024	0.000249907	2.29931e-05	0.00010175	2.09493e-05	0.00594361	0.000153733
61.3162	0.000247798	2.25879e-05	9.63538e-05	2.34231e-05	0.00598334	0.00015345
61.43	0.000245559	2.20596e-05	9.09634e-05	2.57243e-05	0.00602036	0.000152352
61.5438	0.000243196	2.1411e-05	8.56044e-05	2.78221e-05	0.00605457	0.000150379
61.6576	0.000240722	2.06507e-05	8.03019e-05	2.96908e-05	0.00608587	0.0001475
61.7713	0.000238158	1.97937e-05	7.50828e-05	3.13101e-05	0.00611415	0.000143712
61.8851	0.00023553	1.88614e-05	6.99745e-05	3.26672e-05	0.00613932	0.00013904
61.9989	0.000232869	1.7881e-05	6.5004e-05	3.37562e-05	0.00616131	0.000133536
62.1127	0.000230207	1.68858e-05	6.01959e-05	3.4579e-05	0.00618004	0.000127266
62.2265	0.000227577	1.59138e-05	5.55721e-05	3.5145e-05	0.00619544	0.000120297
62.3403	0.000225008	1.50063e-05	5.11503e-05	3.54728e-05	0.00620744	0.000112689
62.4541	0.000222527	1.42043e-05	4.69443e-05	3.55911e-05	0.006216	0.000104499
62.5679	0.000220153	1.35431e-05	4.2964e-05	3.55366e-05	0.00622107	9.57947e-05
62.6817	0.000217901	1.30476e-05	3.92159e-05	3.53511e-05	0.00622262	8.66662e-05
62.7955	0.000215779	1.27271e-05	3.57051e-05	3.50776e-05	0.00622063	7.7239e-05
62.9093	0.000213786	1.25735e-05	3.24358e-05	3.47554e-05	0.00621507	6.76765e-05
63.0231	0.00021192	1.25642e-05	2.94128e-05	3.44187e-05	0.00620595	5.8206e-05
63.1369	0.000210172	1.26684e-05	2.66415e-05	3.4096e-05	0.00619322	4.91775e-05
63.2507	0.000208531	1.28533e-05	2.41255e-05	3.381e-05	0.00617689	4.11659e-05
63.3644	0.000206986	1.30882e-05	2.18633e-05	3.35797e-05	0.00615696	3.5092e-05
63.4782	0.000205526	1.33477e-05	1.98492e-05	3.34212e-05	0.00613344	3.21486e-05
63.592	0.000204148	1.3614e-05	1.80733e-05	3.33456e-05	0.00610636	3.30832e-05
63.7058	0.000202852	1.38797e-05	1.65228e-05	3.33576e-05	0.00607574	3.73695e-05
63.8196	0.000201646	1.41473e-05	1.51818e-05	3.34557e-05	0.00604162	4.37145e-05
63.9334	0.000200537	1.44289e-05	1.40308e-05	3.36329e-05	0.00600401	5.10005e-05
64.0472	0.000199534	1.47447e-05	1.30466e-05	3.38791e-05	0.00596292	5.8534e-05
64.161	0.000198644	1.51205e-05	1.22023e-05	3.41824e-05	0.00591838	6.59129e-05
64.2748	0.000197873	1.55857e-05	1.14707e-05	3.45281e-05	0.0058704	7.29163e-05
64.3886	0.000197225	1.61698e-05	1.08277e-05	3.48974e-05	0.00581902	7.94211e-05
64.5024	0.000196697	1.68968e-05	1.02528e-05	3.52684e-05	0.00576426	8.53685e-05
64.6162	0.000196283	1.77826e-05	9.72947e-06	3.56167e-05	0.00570616	9.07441e-05
64.73	0.000195974	1.88346e-05	9.24575e-06	3.59165e-05	0.00564477	9.55522e-05
64.8438	0.00019576	2.00506e-05	8.7923e-06	3.61423e-05	0.00558012	9.97812e-05
64.9575	0.000195629	2.14203e-05	8.36161e-06	3.6274e-05	0.0055123	0.00010343
65.0713	0.000195571	2.29261e-05	7.94834e-06	3.62979e-05	0.00544138	0.000106503
65.1851	0.000195578	2.45451e-05	7.54932e-06	3.62071e-05	0.00536745	0.000109016
65.2989	0.00019564	2.62481e-05	7.16432e-06	3.60027e-05	0.00529064	0.00011098
65.4127	0.000195751	2.79986e-05	6.79656e-06	3.56943e-05	0.00521104	0.000112408
65.5265	0.000195905	2.97552e-05	6.45232e-06	3.5299e-05	0.00512875	0.000113293
65.6403	0.000196098	3.14726e-05	6.13929e-06	3.48402e-05	0.0050439	0.000113641
65.7541	0.000196329	3.3105e-05	5.866e-06	3.43456e-05	0.00495662	0.000113445
65.8679	0.000196598	3.46069e-05	5.64092e-06	3.38416e-05	0.00486704	0.000112688
65.9817	0.00019691	3.59334e-05	5.4731e-06	3.33488e-05	0.00477534	0.000111361
66.0955	0.000197268	3.70409e-05	5.37092e-06	3.28799e-05	0.00468166	0.000109462
66.2093	0.000197675	3.78892e-05	5.34115e-06	3.24402e-05	0.00458621	0.000106982
66.3231	0.000198133	3.8442e-05	5.38799e-06	3.20289e-05	0.00448916	0.000103902
66.4368	0.000198639	3.86669e-05	5.51135e-06	3.16403e-05	0.00439072	0.000100209
66.5506	0.00019919	3.85379e-05	5.70543e-06	3.12646e-05	0.00429107	9.58887e-05
66.6644	0.000199776	3.80383e-05	5.95967e-06	3.08872e-05	0.00419039	9.09341e-05
66.7782	0.000200382	3.7164e-05	6.26046e-06	3.04916e-05	0.00408887	8.53464e-05
66.892	0.000200988	3.59227e-05	6.59207e-06	3.00625e-05	0.00398667	7.914e-05
67.0058	0.000201572	3.43353e-05	6.93872e-06	2.95867e-05	0.00388398	7.23191e-05
67.1196	0.000202109	3.24349e-05	7.28589e-06	2.9054e-05	0.00378096	6.49135e-05
67.2334	0.000202576	3.02645e-05	7.62011e-06	2.84575e-05	0.0036778	5.69474e-05
67.3472	0.000202944	2.78742e-05	7.92869e-06	2.77952e-05	0.00357464	4.84272e-05
67.461	0.000203188	2.53207e-05	8.20036e-06	2.70703e-05	0.00347164	3.9375e-05
67.5748	0.000203282	2.26698e-05	8.4237e-06	2.62911e-05	0.00336895	2.98357e-05
67.6886	0.000203209	1.99972e-05	8.58776e-06	2.54698e-05	0.00326669	1.98731e-05
67.8024	0.000202954	1.73913e-05	8.68301e-06	2.46214e-05	0.00316498	9.59785e-06
67.9162	0.000202514	1.49621e-05	8.70047e-06	2.37628e-05	0.00306393	8.70953e-07
68.0299	0.000201887	1.28554e-05	8.63178e-06	2.29116e-05	0.0029636	1.13995e-05
68.1437	0.000201077	1.12622e-05	8.46904e-06	2.20857e-05	0.00286409	2.1908e-05
68.2575	0.000200089	1.03926e-05	8.20394e-06	2.13033e-05	0.00276546	3.23162e-05
68.3713	0.000198926	1.03681e-05	7.82712e-06	2.05815e-05	0.00266778	4.25777e-05
68.4851	0.000197594	1.11104e-05	7.32847e-06	1.99377e-05	0.00257111	5.26387e-05
68.5989	0.000196097	1.23871e-05	6.69928e-06	1.93901e-05	0.00247552	6.2452e-05
68.7127	0.000194439	1.39537e-05	5.93307e-06	1.89559e-05	0.00238108	7.19923e-05
68.8265	0.000192626	1.563e-05	5.0255e-06	1.86504e-05	0.00228788	8.12038e-05
68.9403	0.000190661	1.73008e-05	3.97445e-06	1.8484e-05	0.00219603	9.00175e-05
69.0541	0.000188544	1.8898e-05	2.78032e-06	1.84612e-05	0.00210564	9.83548e-05
69.1679	0.000186277	2.03827e-05	1.4462e-06	1.8579e-05	0.00201683	0.000106112
69.2817	0.000183858	2.17344e-05	-2.283e-08	1.88281e-05	0.00192972	0.000113159
69.3955	0.000181287	2.2944e-05	-1.62029e-06	1.91969e-05	0.00184441	0.000119353
69.5092	0.000178556	2.40086e-05	-3.33817e-06	1.96727e-05	0.00176103	0.000124548
69.623	0.000175662	2.49287e-05	-5.16773e-06	2.02411e-05	0.00167968	0.000128606
69.7368	0.000172602	2.57054e-05	-7.10062e-06	2.08835e-05	0.00160048	0.000131412
69.8506	0.000169375	2.634e-05	-9.13005e-06	2.15766e-05	0.00152355	0.000132907
69.9644	0.000165983	2.68323e-05	-1.12504e-05	2.2295e-05	0.00144898	0.000133044
70.0782	0.000162432	2.71807e-05	-1.34577e-05	2.30151e-05	0.00137685	0.000131793
70.192	0.000158731	2.73816e-05	-1.57488e-05	2.37164e-05	0.00130723	0.000129161
70.3058	0.000154893	2.74304e-05	-1.81221e-05	2.43822e-05	0.00124015	0.000125171
70.4196	0.000150938	2.73229e-05	-2.05775e-05	2.49962e-05	0.00117563	0.000119878
70.5334	0.000146887	2.70566e-05	-2.31164e-05	2.55416e-05	0.00111363	0.000113375
70.6472	0.000142764	2.66277e-05	-2.57423e-05	2.60017e-05	0.00105411	0.000105797
70.761	0.000138594	2.6031e-05	-2.84596e-05	2.63625e-05	0.000996958	9.72969e-05
70.8748	0.000134401	2.52617e-05	-3.12716e-05	2.66117e-05	0.000942071	8.80333e-05
70.9886	0.000130208	2.43153e-05	-3.41793e-05	2.67426e-05	0.000889316	7.81816e-05
71.1023	0.000126037	2.31884e-05	-3.71816e-05	2.67564e-05	0.000838556	6.79195e-05
71.2161	0.000121908	2.1881e-05	-4.02741e-05	2.66602e-05	0.000789651	5.74225e-05
71.3299	0.000117834	2.03984e-05	-4.34485e-05	2.64658e-05	0.000742455	4.68373e-05
71.4437	0.000113821	1.87549e-05	-4.66942e-05	2.61865e-05	0.000696806	3.62974e-05
71.5575	0.000109871	1.69758e-05	-5.00004e-05	2.58361e-05	0.000652533	2.59134e-05
71.6713	0.00010598	1.51013e-05	-5.33552e-05	2.54277e-05	0.000609456	1.57912e-05
71.7851	0.000102144	1.31919e-05	-5.67455e-05	2.49763e-05	0.000567387	6.25313e-06
71.8989	9.83556e-05	1.13379e-05	-6.01552e-05	2.45e-05	0.000526133	5.15714e-06
72.0127	9.46139e-05	9.67512e-06	-6.35635e-05	2.40197e-05	0.000485517	1.40375e-05
72.1265	9.0916e-05	8.39835e-06	-6.69476e-05	2.35566e-05	0.000445368	2.31746e-05
72.2403	8.72597e-05	7.73435e-06	-7.02831e-05	2.31305e-05	0.000405547	3.21773e-05
72.3541	8.36434e-05	7.8198e-06	-7.35473e-05	2.27571e-05	0.000365929	4.10118e-05
72.4679	8.0068e-05	8.57386e-06	-7.67199e-05	2.24487e-05	0.000326423	4.96499e-05
72.5816	7.65369e-05	9.76801e-06	-7.97818e-05	2.2214e-05	0.000286967	5.80343e-05
72.6954	7.30559e-05	1.11845e-05	-8.27148e-05	2.20563e-05	0.000247528	6.60753e-05
72.8092	6.9632e-05	1.26754e-05	-8.55026e-05	2.19744e-05	0.0002081	7.36822e-05
72.923	6.6272e-05	1.41513e-05	-8.81312e-05	2.19609e-05	0.000168687	8.07713e-05
73.0368	6.29812e-05	1.55592e-05	-9.05881e-05	2.20009e-05	0.000129301	8.72593e-05
73.1506	5.9763e-05	1.68678e-05	-9.2862e-05	2.20729e-05	8.99762e-05	9.30834e-05
73.2644	5.66181e-05	1.80608e-05	-9.49434e-05	2.21505e-05	5.07712e-05	9.82043e-05
73.3782	5.35459e-05	1.91312e-05	-9.68263e-05	2.22093e-05	1.17577e-05	0.000102617
73.492	5.05438e-05	2.00776e-05	-9.85088e-05	2.22302e-05	-2.69732e-05	0.000106364
73.6058	4.76084e-05	2.09013e-05	-9.99905e-05	2.2201e-05	-6.53246e-05	0.000109525
73.7196	4.47374e-05	2.16042e-05	-0.00010127	2.21156e-05	-0.000103197	0.000112194
73.8334	4.19283e-05	2.21897e-05	-0.000102347	2.19724e-05	-0.000140484	0.000114467
73.9472	3.91797e-05	2.26637e-05	-0.000103221	2.1773e-05	-0.000177075	0.000116428
74.061	3.64936e-05	2.30358e-05	-0.000103893	2.15216e-05	-0.000212851	0.000118149
74.1747	3.38772e-05	2.33184e-05	-0.000104365	2.1227e-05	-0.000247693	0.00011967
74.2885	3.13396e-05	2.35251e-05	-0.000104643	2.09046e-05	-0.000281488	0.000120976
74.4023	2.88917e-05	2.36686e-05	-0.00010473	2.05736e-05	-0.000314136	0.00012199
74.5161	2.6546e-05	2.37589e-05	-0.000104637	2.02558e-05	-0.000345541	0.000122574
74.6299	2.4316e-05	2.38035e-05	-0.000104373	1.9975e-05	-0.000375617	0.000122548
74.7437	2.2215e-05	2.38057e-05	-0.000103952	1.97555e-05	-0.000404298	0.000121697
74.8575	2.02549e-05	2.37655e-05	-0.00010339	1.96185e-05	-0.000431543	0.000119813
74.9713	1.84452e-05	2.36826e-05	-0.000102703	1.95832e-05	-0.000457326	0.000116713
75.0851	1.67923e-05	2.356e-05	-0.000101905	1.9667e-05	-0.00048164	0.000112247
75.1989	1.52976e-05	2.34054e-05	-0.000101008	1.98852e-05	-0.000504489	0.000106316
75.3127	1.3958e-05	2.32358e-05	-0.00010002	2.0251e-05	-0.00052589	9.88729e-05
75.4265	1.27654e-05	2.30764e-05	-9.89545e-05	2.07733e-05	-0.000545857	8.99472e-05
75.5403	1.17073e-05	2.29581e-05	-9.78221e-05	2.14541e-05	-0.00056441	7.96455e-05
75.6541	1.07668e-05	2.29134e-05	-9.6637e-05	2.22893e-05	-0.000581568	6.81734e-05
75.7678	9.92343e-06	2.29709e-05	-9.54169e-05	2.32702e-05	-0.000597359	5.58557e-05
75.8816	9.15393e-06	2.31506e-05	-9.41841e-05	2.43828e-05	-0.000611817	4.32146e-05
75.9954	8.4357e-06	2.34613e-05	-9.29626e-05	2.56084e-05	-0.000624981	3.12356e-05
76.1092	7.74756e-06	2.38999e-05	-9.17751e-05	2.6927e-05	-0.000636893	2.23469e-05
76.223	7.07096e-06	2.44491e-05	-9.06414e-05	2.83188e-05	-0.000647595	2.14523e-05
76.3368	6.39192e-06	2.50805e-05	-8.95808e-05	2.97669e-05	-0.000657126	2.90936e-05
76.4506	5.70149e-06	2.57576e-05	-8.86133e-05	3.1257e-05	-0.000665529	4.02029e-05
76.5644	4.99517e-06	2.64398e-05	-8.77589e-05	3.27766e-05	-0.000672859	5.19902e-05
76.6782	4.27196e-06	2.70879e-05	-8.70378e-05	3.43143e-05	-0.000679169	6.34205e-05
76.792	3.53358e-06	2.76651e-05	-8.64692e-05	3.58594e-05	-0.00068451	7.40388e-05
76.9058	2.78258e-06	2.81382e-05	-8.60717e-05	3.74017e-05	-0.000688931	8.36259e-05
77.0196	2.02112e-06	2.8477e-05	-8.58632e-05	3.89312e-05	-0.000692481	9.20867e-05
77.1334	1.25021e-06	2.86571e-05	-8.58588e-05	4.04366e-05	-0.000695216	9.94045e-05
77.2471	4.70705e-07	2.866e-05	-8.60711e-05	4.19061e-05	-0.000697187	0.000105627
77.3609	-3.14355e-07	2.84711e-05	-8.65099e-05	4.33295e-05	-0.000698444	0.000110855
77.4747	-1.10014e-06	2.80801e-05	-8.71842e-05	4.46962e-05	-0.000699028	0.000115223
77.5885	-1.8815e-06	2.74809e-05	-8.81023e-05	4.59934e-05	-0.000698975	0.000118877
77.7023	-2.65361e-06	2.6672e-05	-8.92713e-05	4.72061e-05	-0.000698321	0.000121948
77.8161	-3.41196e-06	2.56553e-05	-9.06945e-05	4.83192e-05	-0.000697091	0.000124544
77.9299	-4.15112e-06	2.4437e-05	-9.23708e-05	4.93141e-05	-0.000695303	0.000126749
78.0437	-4.86545e-06	2.30299e-05	-9.42942e-05	5.0168e-05	-0.000692977	0.000128635
78.1575	-5.55187e-06	2.14512e-05	-9.64542e-05	5.0855e-05	-0.000690134	0.000130245
78.2713	-6.21215e-06	1.97243e-05	-9.8836e-05	5.13508e-05	-0.000686793	0.000131577
78.3851	-6.85192e-06	1.78791e-05	-0.000101421	5.16334e-05	-0.000682966	0.000132602
78.4989	-7.47734e-06	1.59505e-05	-0.000104185	5.1681e-05	-0.000678665	0.000133275
78.6127	-8.09396e-06	1.39805e-05	-0.000107102	5.1471e-05	-0.000673915	0.000133547
78.7264	-8.70722e-06	1.2027e-05	-0.000110143	5.09802e-05	-0.000668753	0.000133387
78.8402	-9.324e-06	1.01732e-05	-0.000113277	5.01864e-05	-0.00066323	0.000132806
78.954	-9.95461e-06	8.54236e-06	-0.000116472	4.90716e-05	-0.00065742	0.000131845
79.0678	-1.0613e-05	7.30724e-06	-0.000119696	4.76218e-05	-0.000651428	0.000130574
79.1816	-1.13154e-05	6.65884e-06	-0.000122913	4.5828e-05	-0.000645402	0.000129077
79.2954	-1.20773e-05	6.68444e-06	-0.000126086	4.36895e-05	-0.000639512	0.000127441
79.4092	-1.29141e-05	7.26415e-06	-0.000129175	4.12152e-05	-0.000633936	0.000125738
79.523	-1.38409e-05	8.16385e-06	-0.000132145	3.84252e-05	-0.000628838	0.000124014
79.6368	-1.48737e-05	9.1848e-06	-0.000134964	3.53519e-05	-0.000624366	0.000122291
79.7506	-1.60307e-05	1.02062e-05	-0.000137608	3.20389e-05	-0.000620655	0.000120561
79.8644	-1.73318e-05	1.11668e-05	-0.00014006	2.85439e-05	-0.000617813	0.000118783
79.9782	-1.87965e-05	1.2042e-05	-0.000142307	2.4941e-05	-0.000615923	0.000116884
80.092	-2.04415e-05	1.28275e-05	-0.000144344	2.13288e-05	-0.00061505	0.000114773
80.2058	-2.22784e-05	1.35298e-05	-0.000146172	1.78502e-05	-0.000615238	0.000112354
80.3195	-2.43118e-05	1.41613e-05	-0.000147796	1.47344e-05	-0.000616509	0.000109545
80.4333	-2.65395e-05	1.47402e-05	-0.000149224	1.23616e-05	-0.000618856	0.000106296
80.5471	-2.89533e-05	1.52888e-05	-0.000150461	1.12572e-05	-0.000622255	0.000102591
80.6609	-3.15388e-05	1.5832e-05	-0.000151512	1.17647e-05	-0.000626662	9.84534e-05
80.7747	-3.42773e-05	1.63984e-05	-0.00015238	1.36457e-05	-0.000632011	9.39361e-05
80.8885	-3.71478e-05	1.70167e-05	-0.000153069	1.63525e-05	-0.00063822	8.91156e-05
81.0023	-4.01261e-05	1.77123e-05	-0.000153581	1.94479e-05	-0.000645196	8.4089e-05
81.1161	-4.31859e-05	1.85028e-05	-0.000153925	2.26677e-05	-0.000652838	7.89512e-05
81.2299	-4.62984e-05	1.93961e-05	-0.000154111	2.58578e-05	-0.000661041	7.37699e-05
81.3437	-4.94339e-05	2.0389e-05	-0.000154151	2.89235e-05	-0.000669687	6.85826e-05
81.4575	-5.25628e-05	2.14666e-05	-0.000154054	3.18058e-05	-0.000678649	6.34192e-05
81.5713	-5.56572e-05	2.26061e-05	-0.000153831	3.4464e-05	-0.000687791	5.8329e-05
81.6851	-5.86929e-05	2.37804e-05	-0.000153495	3.68702e-05	-0.000696976	5.3389e-05
81.7989	-6.16501e-05	2.496e-05	-0.00015306	3.90068e-05	-0.000706057	4.87156e-05
81.9126	-6.45133e-05	2.61136e-05	-0.000152538	4.08648e-05	-0.000714887	4.44803e-05
82.0264	-6.72711e-05	2.72093e-05	-0.000151938	4.2444e-05	-0.000723319	4.09153e-05
82.1402	-6.99175e-05	2.82177e-05	-0.000151267	4.37526e-05	-0.000731218	3.82878e-05
82.254	-7.24495e-05	2.91111e-05	-0.000150526	4.48058e-05	-0.00073846	3.68492e-05
82.3678	-7.48656e-05	2.98637e-05	-0.000149713	4.56237e-05	-0.000744931	3.67265e-05
82.4816	-7.71636e-05	3.04546e-05	-0.000148821	4.62277e-05	-0.000750545	3.78186e-05
82.5954	-7.93405e-05	3.0867e-05	-0.000147839	4.66389e-05	-0.000755253	3.98388e-05
82.7092	-8.13924e-05	3.10879e-05	-0.000146758	4.68777e-05	-0.00075904	4.2434e-05
82.823	-8.3316e-05	3.1108e-05	-0.000145567	4.6966e-05	-0.000761927	4.52856e-05
82.9368	-8.51103e-05	3.09211e-05	-0.00014426	4.69275e-05	-0.000763971	4.81488e-05
83.0506	-8.67759e-05	3.05237e-05	-0.000142837	4.67861e-05	-0.000765266	5.08582e-05
83.1644	-8.8315e-05	2.99152e-05	-0.000141304	4.65637e-05	-0.00076592	5.33156e-05
83.2782	-8.97299e-05	2.90974e-05	-0.000139669	4.62788e-05	-0.000766051	5.54766e-05
83.392	-9.10234e-05	2.80734e-05	-0.000137947	4.59458e-05	-0.000765782	5.73326e-05
83.5057	-9.21987e-05	2.68475e-05	-0.000136158	4.55718e-05	-0.00076524	5.88992e-05
83.6195	-9.32609e-05	2.54262e-05	-0.000134327	4.51577e-05	-0.000764539	6.0211e-05
83.7333	-9.42172e-05	2.38199e-05	-0.000132481	4.47e-05	-0.000763782	6.132e-05
83.8471	-9.50776e-05	2.20441e-05	-0.00013065	4.41946e-05	-0.000763057	6.2279e-05
83.9609	-9.58543e-05	2.01192e-05	-0.000128863	4.3638e-05	-0.000762443	6.31333e-05
84.0747	-9.6561e-05	1.80679e-05	-0.000127155	4.30291e-05	-0.000762017	6.39076e-05
84.1885	-9.72095e-05	1.59139e-05	-0.000125562	4.2368e-05	-0.000761864	6.46e-05
84.3023	-9.78084e-05	1.36815e-05	-0.000124121	4.16531e-05	-0.000762067	6.5176e-05
84.4161	-9.83628e-05	1.13991e-05	-0.000122866	4.08814e-05	-0.000762702	6.55642e-05
84.5299	-9.88745e-05	9.10273e-06	-0.000121826	4.00507e-05	-0.000763831	6.56571e-05
84.6437	-9.93418e-05	6.83792e-06	-0.000121023	3.91613e-05	-0.000765505	6.53287e-05
84.7575	-9.97583e-05	4.6657e-06	-0.000120475	3.82138e-05	-0.000767765	6.44464e-05
84.8713	-0.000100114	2.69632e-06	-0.000120191	3.72084e-05	-0.000770638	6.28916e-05
84.985	-0.000100396	1.38625e-06	-0.000120175	3.61447e-05	-0.000774137	6.05809e-05
85.0988	-0.000100593	1.94966e-06	-0.00012043	3.50193e-05	-0.000778258	5.74703e-05
85.2126	-0.000100693	3.26072e-06	-0.000120958	3.38254e-05	-0.000782993	5.35539e-05
85.3264	-0.000100689	4.47864e-06	-0.000121754	3.25564e-05	-0.000788328	4.88546e-05
85.4402	-0.000100574	5.46975e-06	-0.000122812	3.12049e-05	-0.000794247	4.34176e-05
85.554	-0.000100344	6.20061e-06	-0.000124117	2.9759e-05	-0.000800726	3.73155e-05
85.6678	-9.99984e-05	6.66374e-06	-0.000125652	2.8204e-05	-0.000807734	3.06633e-05
85.7816	-9.95385e-05	6.86629e-06	-0.000127394	2.65235e-05	-0.000815256	2.36243e-05
85.8954	-9.89704e-05	6.82968e-06	-0.00012932	2.4699e-05	-0.000823296	1.64009e-05
86.0092	-9.83017e-05	6.58882e-06	-0.000131405	2.27127e-05	-0.00083188	9.28244e-06
86.123	-9.75395e-05	6.19139e-06	-0.000133623	2.05485e-05	-0.000841051	3.53038e-06
86.2368	-9.66902e-05	5.69896e-06	-0.000135947	1.81937e-05	-0.000850868	6.46702e-06
86.3506	-9.57601e-05	5.1896e-06	-0.000138352	1.56423e-05	-0.000861408	1.27462e-05
86.4643	-9.47575e-05	4.7618e-06	-0.000140816	1.28991e-05	-0.00087275	1.90191e-05
86.5781	-9.36952e-05	4.52606e-06	-0.000143319	9.98559e-06	-0.000884971	2.51127e-05
86.6919	-9.25897e-05	4.56611e-06	-0.000145848	6.97251e-06	-0.000898141	3.11027e-05
86.8057	-9.14599e-05	4.89218e-06	-0.000148392	4.17939e-06	-0.000912321	3.71368e-05
86.9195	-9.03253e-05	5.44195e-06	-0.000150943	3.30817e-06	-0.000927547	4.33884e-05
87.0333	-8.92045e-05	6.12726e-06	-0.000153498	5.81669e-06	-0.000943838	5.00191e-05
87.1471	-8.8116e-05	6.87169e-06	-0.00015606	9.52494e-06	-0.000961184	5.71705e-05
87.2609	-8.70784e-05	7.62154e-06	-0.000158635	1.3629e-05	-0.000979551	6.49697e-05
87.3747	-8.61097e-05	8.34583e-06	-0.000161229	1.7956e-05	-0.000998886	7.35203e-05
87.4885	-8.52267e-05	9.03395e-06	-0.000163847	2.24394e-05	-0.00101913	8.28867e-05
87.6023	-8.44429e-05	9.6902e-06	-0.000166493	2.7037e-05	-0.00104024	9.30892e-05
87.7161	-8.37684e-05	1.03289e-05	-0.000169168	3.17109e-05	-0.00106216	0.000104107
87.8299	-8.32084e-05	1.09718e-05	-0.000171875	3.64194e-05	-0.00108483	0.000115881
87.9437	-8.27645e-05	1.16426e-05	-0.000174612	4.11152e-05	-0.00110815	0.000128332
88.0574	-8.24352e-05	1.23616e-05	-0.000177381	4.57431e-05	-0.001132	0.000141376
88.1712	-8.22129e-05	1.31365e-05	-0.00018018	5.02451e-05	-0.00115626	0.000154948
88.285	-8.20833e-05	1.39535e-05	-0.000183008	5.45655e-05	-0.00118074	0.000168992
88.3988	-8.2025e-05	1.47748e-05	-0.00018587	5.86549e-05	-0.00120528	0.000183459
88.5126	-8.20087e-05	1.55403e-05	-0.000188777	6.24737e-05	-0.00122969	0.000198317
88.6264	-8.19957e-05	1.61701e-05	-0.00019174	6.59886e-05	-0.00125378	0.00021354
88.7402	-8.19356e-05	1.65675e-05	-0.000194773	6.91711e-05	-0.0012774	0.000229118
88.854	-8.17676e-05	1.66263e-05	-0.000197886	7.19972e-05	-0.00130038	0.000245049
88.9678	-8.14208e-05	1.62339e-05	-0.000201083	7.44451e-05	-0.00132256	0.000261345
89.0816	-8.08157e-05	1.52702e-05	-0.00020436	7.64971e-05	-0.00134378	0.000278034
89.1954	-7.98652e-05	1.3608e-05	-0.000207707	7.81393e-05	-0.00136392	0.00029518
89.3092	-7.84811e-05	1.11263e-05	-0.000211109	7.93624e-05	-0.00138286	0.000312882
89.423	-7.65784e-05	7.74912e-06	-0.00021455	8.01603e-05	-0.00140056	0.000331246
89.5368	-7.408e-05	3.75982e-06	-0.000218009	8.05295e-05	-0.001417	0.000350367
89.6505	-7.09181e-05	4.19077e-06	-0.000221465	8.047e-05	-0.00143222	0.000370319
89.7643	-6.70375e-05	1.07159e-05	-0.000224894	7.99848e-05	-0.00144627	0.00039114
89.8781	-6.23963e-05	1.90908e-05	-0.000228273	7.90817e-05	-0.00145926	0.000412838
89.9919	-5.6967e-05	2.89671e-05	-0.00023158	7.77745e-05	-0.00147129	0.000435377
90.1057	-5.07357e-05	4.03052e-05	-0.000234796	7.60833e-05	-0.00148245	0.00045868
90.2195	-4.3703e-05	5.30817e-05	-0.000237907	7.40327e-05	-0.00149285	0.000482631
90.3333	-3.58839e-05	6.72617e-05	-0.000240901	7.16523e-05	-0.00150257	0.000507093
90.4471	-2.7307e-05	8.27955e-05	-0.000243772	6.8976e-05	-0.00151166	0.000531924
90.5609	-1.80134e-05	9.96205e-05	-0.000246518	6.60393e-05	-0.00152015	0.000556996
90.6747	-8.05299e-06	0.000117663	-0.000249139	6.28776e-05	-0.00152806	0.000582176
90.7885	2.51987e-06	0.000136838	-0.00025164	5.95242e-05	-0.00153537	0.00060734
90.9023	1.36487e-05	0.000157059	-0.000254027	5.60125e-05	-0.00154204	0.000632362
91.0161	2.52777e-05	0.000178235	-0.000256309	5.23758e-05	-0.00154802	0.000657101
91.1298	4.16905e-05	0.000207733	-0.000257605	4.64967e-05	-0.0015459	0.00067332
91.2436	5.7946e-05	0.000236827	-0.00025876	4.08953e-05	-0.00154425	0.000688533
91.3574	7.39458e-05	0.000265439	-0.000259847	3.56292e-05	-0.00154292	0.000703304
91.4712	8.96846e-05	0.000293615	-0.000260909	3.07781e-05	-0.00154176	0.000717971
91.585	0.000105202	0.000321451	-0.000261966	2.64863e-05	-0.00154063	0.000732688
91.6988	0.000120552	0.000349052	-0.000263026	2.30086e-05	-0.00153943	0.000747505
91.8126	0.000135787	0.000376512	-0.000264089	2.07276e-05	-0.00153808	0.000762417
91.9264	0.000150956	0.00040391	-0.000265154	2.00522e-05	-0.00153651	0.000777394
92.0402	0.0001661	0.000431313	-0.000266218	2.11533e-05	-0.0015347	0.000792401
92.154	0.000181254	0.000458773	-0.000267278	2.38114e-05	-0.00153262	0.000807398
92.2678	0.000196448	0.000486334	-0.000268331	2.7609e-05	-0.00153027	0.000822347
92.3816	0.000211706	0.00051403	-0.000269375	3.21731e-05	-0.00152762	0.00083721
92.4954	0.00022705	0.000541889	-0.000270407	3.72498e-05	-0.00152471	0.000851954
92.6092	0.000242498	0.000569935	-0.000271422	4.26814e-05	-0.00152152	0.000866547
92.7229	0.000258063	0.000598183	-0.000272418	4.83707e-05	-0.00151808	0.00088096
92.8367	0.000273756	0.000626649	-0.000273392	5.42562e-05	-0.00151439	0.000895168
92.9505	0.000289587	0.00065534	-0.00027434	6.02973e-05	-0.00151048	0.000909145
93.0643	0.00030556	0.00068426	-0.000275261	6.64661e-05	-0.00150635	0.000922874
93.1781	0.000321682	0.000713416	-0.000276151	7.27424e-05	-0.00150203	0.000936338
93.2919	0.000337953	0.000742804	-0.000277009	7.91107e-05	-0.00149754	0.000949522
93.4057	0.000354372	0.00077242	-0.000277834	8.55585e-05	-0.0014929	0.000962415
93.5195	0.000370939	0.000802256	-0.000278624	9.20756e-05	-0.00148813	0.000975009
93.6333	0.000387648	0.000832305	-0.000279378	9.86536e-05	-0.00148324	0.000987293
93.7471	0.000404496	0.000862555	-0.000280097	0.000105285	-0.00147826	0.000999264
93.8609	0.000421476	0.000892996	-0.000280778	0.000111962	-0.0014732	0.00101092
93.9747	0.000438583	0.000923614	-0.000281422	0.00011868	-0.00146808	0.00102224
94.0885	0.00045581	0.000954397	-0.000282029	0.000125431	-0.00146291	0.00103325
94.2022	0.000473148	0.00098533	-0.0002826	0.000132212	-0.0014577	0.00104394
94.316	0.000490591	0.0010164	-0.000283133	0.000139017	-0.00145247	0.0010543
94.4298	0.00050813	0.00104759	-0.000283631	0.000145842	-0.00144722	0.00106435
94.5436	0.000525758	0.0010789	-0.000284093	0.000152683	-0.00144197	0.00107408
94.6574	0.000543467	0.0011103	-0.00028452	0.000159536	-0.00143672	0.00108351
94.7712	0.000561251	0.00114179	-0.000284914	0.000166397	-0.00143149	0.00109264
94.885	0.000579102	0.00117335	-0.000285274	0.000173266	-0.00142627	0.00110149
94.9988	0.000597015	0.00120498	-0.000285604	0.000180139	-0.00142107	0.00111005

## Sheet: Sheet6
ca2_a_1_50mM MES pH 6, 50mM NaCl.xlsx - Turbidity (unfolding) - Data Points	ca2_a_1_50mM MES pH 6, 50mM NaCl.xlsx - Unnamed: 1	ca2_a_1_50mM MES pH 6, 50mM NaCl.xlsx - Unnamed: 2	ntd2_a_1.2_50mM MES pH 6, 50mM NaCl.xlsx - Unnamed: 1	ntd2_a_1.2_50mM MES pH 6, 50mM NaCl.xlsx - Unnamed: 2	ctd2_a_0.8_50mM MES pH 6, 50mM NaCl.xlsx - Unnamed: 1	ctd2_a_0.8_50mM MES pH 6, 50mM NaCl.xlsx - Unnamed: 2
T [°C]	Turbidity [mAU]	S.D.	Turbidity [mAU]	S.D.	Turbidity [mAU]	S.D.
15.0021	98.4089	4.19518	103.579	4.88996	95.1655	5.82142
15.15	98.517	4.17853	103.406	4.62921	95.0992	5.75429
15.2978	98.6021	4.1499	103.366	4.60214	95.1582	5.63993
15.4457	98.6272	4.24662	103.25	4.45777	95.165	5.64541
15.5936	98.6056	4.22478	103.251	4.50081	95.2336	5.55421
15.7415	98.5814	4.24165	103.15	4.35642	95.3044	5.51927
15.8893	98.3572	4.31589	103.325	4.40927	95.2781	5.47975
16.0372	98.3079	4.33727	103.271	4.35301	95.2977	5.47296
16.1851	98.1354	4.38447	103.449	4.38787	95.3879	5.42061
16.333	98.0681	4.39878	103.402	4.27524	95.4251	5.41668
16.4809	97.9564	4.36798	103.487	4.47674	95.42	5.4603
16.6287	97.9306	4.36358	103.48	4.45822	95.3745	5.55024
16.7766	97.8833	4.45628	103.473	4.49626	95.3994	5.55664
16.9245	97.8537	4.46802	103.364	4.49257	95.3327	5.64605
17.0724	97.7744	4.56663	103.339	4.58355	95.3203	5.56903
17.2202	97.7741	4.57884	103.25	4.52304	95.3384	5.54662
17.3681	97.7983	4.57042	103.357	4.64959	95.2728	5.56254
17.516	97.8399	4.603	103.283	4.56388	95.2657	5.5483
17.6639	97.7565	4.48403	103.376	4.65467	95.3106	5.55595
17.8118	97.8093	4.42887	103.315	4.63974	95.3831	5.51407
17.9596	97.9182	4.40691	103.407	4.77382	95.3638	5.49619
18.1075	97.9686	4.38692	103.326	4.69052	95.3897	5.49191
18.2554	98.0079	4.27218	103.411	4.86279	95.3996	5.41732
18.4033	98.0826	4.21821	103.381	4.8414	95.3944	5.42844
18.5511	98.1049	4.18742	103.451	4.96413	95.3407	5.43437
18.699	98.1406	4.16687	103.366	4.90022	95.3398	5.44893
18.8469	97.984	4.11661	103.517	5.00069	95.3283	5.47377
18.9948	97.9943	4.04263	103.529	4.98504	95.4284	5.48674
19.1427	97.949	4.13615	103.541	4.94557	95.3873	5.44496
19.2905	97.9003	4.15786	103.462	4.85718	95.4141	5.46665
19.4384	97.8615	4.17499	103.658	5.03599	95.3716	5.48127
19.5863	97.8917	4.12076	103.591	4.92349	95.3157	5.5899
19.7342	97.704	4.04338	103.655	4.99054	95.3928	5.53713
19.882	97.6227	3.94736	103.658	4.92877	95.4184	5.54691
20.0299	97.5568	3.97553	103.748	4.9581	95.4219	5.43911
20.1778	97.5646	3.97791	103.643	4.77712	95.4899	5.36943
20.3257	97.6951	4.01507	103.637	4.722	95.4381	5.37578
20.4735	97.7394	4.01327	103.494	4.6666	95.4202	5.36523
20.6214	97.7325	4.04234	103.586	4.7808	95.4029	5.28135
20.7693	97.7416	4.00843	103.456	4.62297	95.3512	5.33603
20.9172	97.7474	4.07397	103.544	4.74242	95.3695	5.16953
21.0651	97.8157	4.09713	103.602	4.68604	95.3263	5.20051
21.2129	97.8191	4.13858	103.517	4.65543	95.2851	5.09887
21.3608	97.8015	4.13054	103.501	4.62116	95.2831	5.11006
21.5087	97.8974	4.27728	103.623	4.58965	95.2496	5.11694
21.6566	97.939	4.30791	103.512	4.5228	95.2549	5.11788
21.8044	97.8537	4.46703	103.512	4.69078	95.4055	5.37642
21.9523	97.8548	4.52545	103.465	4.66267	95.4483	5.37486
22.1002	97.9098	4.64682	103.547	4.78521	95.4176	5.3061
22.2481	97.954	4.66479	103.569	4.71836	95.4096	5.29011
22.396	97.8511	4.61728	103.565	5.02124	95.3765	5.24857
22.5438	97.7983	4.50082	103.541	5.00773	95.4023	5.29612
22.6917	97.7386	4.41218	103.411	5.19232	95.4671	5.26925
22.8396	97.7186	4.42165	103.263	5.20896	95.4993	5.32547
22.9875	97.7984	4.40726	103.276	5.1444	95.462	5.26675
23.1353	97.812	4.43838	103.124	4.96473	95.4341	5.32114
23.2832	97.6556	4.44454	103.226	5.0419	95.4711	5.30353
23.4311	97.6343	4.43552	103.163	4.89732	95.4037	5.36978
23.579	97.6415	4.41024	103.28	4.89501	95.3909	5.31028
23.7269	97.5707	4.45087	103.25	4.80341	95.4031	5.35448
23.8747	97.539	4.41886	103.357	4.87561	95.3691	5.29477
24.0226	97.4468	4.49132	103.389	4.77769	95.3992	5.28144
24.1705	97.4215	4.52724	103.395	4.82603	95.4134	5.2111
24.3184	97.3149	4.61151	103.368	4.68579	95.4705	5.23724
24.4662	97.3863	4.56894	103.492	4.57544	95.482	5.23038
24.6141	97.3501	4.58545	103.486	4.47221	95.5096	5.22136
24.762	97.371	4.56829	103.518	4.48405	95.5246	5.28581
24.9099	97.4047	4.57282	103.429	4.37499	95.5347	5.323
25.0578	97.2105	4.73809	103.585	4.37053	95.5409	5.2014
25.2056	97.1075	4.84903	103.543	4.30396	95.5486	5.21296
25.3535	96.9984	4.99801	103.601	4.22204	95.481	5.0645
25.5014	96.9647	5.02954	103.536	4.06666	95.568	5.04999
25.6493	96.9699	5.04666	103.629	4.15672	95.4858	4.86738
25.7971	96.961	5.04273	103.551	4.09199	95.4873	4.75385
25.945	96.954	5.1678	103.542	4.21603	95.5487	4.77011
26.0929	96.9636	5.17984	103.46	4.215	95.5519	4.73913
26.2408	96.866	5.24204	103.511	4.25628	95.6555	4.81992
26.3887	96.8198	5.24432	103.395	4.17401	95.6085	4.87691
26.5365	96.8046	5.2457	103.383	4.2563	95.644	4.97225
26.6844	96.7717	5.27108	103.388	4.19879	95.5693	4.98125
26.8323	96.8672	5.33819	103.539	4.32169	95.4385	5.0153
26.9802	96.8711	5.36036	103.492	4.23834	95.2866	5.15376
27.128	96.9117	5.2679	103.614	4.33188	95.2709	5.18953
27.2759	96.9562	5.26008	103.521	4.17221	95.1572	5.27027
27.4238	97.0079	5.31072	103.5	4.30779	95.2196	5.31145
27.5717	97.0101	5.34355	103.48	4.28039	95.2262	5.33405
27.7196	97.0041	5.29403	103.628	4.36522	95.3046	5.33473
27.8674	97.0315	5.27467	103.682	4.34459	95.2956	5.35791
28.0153	97.0713	5.36173	103.564	4.34227	95.3744	5.30877
28.1632	97.0346	5.39435	103.527	4.19937	95.3928	5.3382
28.3111	96.9035	5.42846	103.655	4.19508	95.4539	5.37614
28.4589	96.8945	5.5238	103.605	4.14165	95.4444	5.34477
28.6068	96.7717	5.47724	103.627	4.2717	95.5431	5.34155
28.7547	96.7197	5.392	103.592	4.24319	95.5585	5.24918
28.9026	96.5997	5.47595	103.557	4.36698	95.642	5.27219
29.0505	96.4689	5.40833	103.494	4.27686	95.6672	5.23729
29.1983	96.5124	5.4853	103.486	4.34546	95.749	5.16563
29.3462	96.4601	5.4198	103.4	4.32174	95.7587	5.16438
29.4941	96.4073	5.35047	103.399	4.28864	95.7873	5.16389
29.642	96.3937	5.40161	103.288	4.26929	95.8076	5.17621
29.7898	96.3229	5.39221	103.306	4.23693	95.7714	5.13463
29.9377	96.3694	5.37992	103.313	4.19825	95.7232	5.19319
30.0856	96.3102	5.48808	103.332	4.27306	95.9012	5.52141
30.2335	96.2947	5.548	103.347	4.2381	95.8662	5.57664
30.3814	96.3459	5.5483	103.365	4.36474	95.9488	5.58792
30.5292	96.34	5.65078	103.427	4.39592	96.0146	5.59676
30.6771	96.2875	5.9462	103.531	4.48032	95.9434	5.41322
30.825	96.2325	6.01716	103.502	4.46958	95.9884	5.39541
30.9729	96.1733	6.25496	103.596	4.41187	95.8821	5.29135
31.1207	96.1693	6.31267	103.612	4.38789	95.8942	5.30906
31.2686	96.1434	6.39405	103.728	4.47971	95.931	5.35153
31.4165	96.1218	6.42488	103.818	4.45372	95.9355	5.36566
31.5644	95.9701	6.43346	103.741	4.59475	95.9694	5.46266
31.7123	95.9444	6.46757	103.819	4.6099	95.9826	5.47285
31.8601	95.9429	6.44178	103.775	4.74091	96.0479	5.46382
32.008	95.9051	6.39685	103.659	4.74907	96.0744	5.41812
32.1559	95.8991	6.41515	103.695	4.74785	95.9414	5.34278
32.3038	95.87	6.42588	103.581	4.7006	95.9266	5.31994
32.4516	95.8781	6.43964	103.61	4.72387	95.9347	5.2357
32.5995	95.8804	6.46794	103.639	4.76707	95.8243	5.25
32.7474	95.8719	6.35584	103.657	4.72032	95.8392	5.26675
32.8953	95.8838	6.35992	103.691	4.7439	95.7909	5.29058
33.0432	95.9512	6.33766	103.766	4.70593	95.7494	5.33013
33.191	95.956	6.32919	103.752	4.65819	95.7639	5.3325
33.3389	95.9766	6.44825	103.921	4.65855	95.6655	5.4261
33.4868	95.9744	6.4919	103.842	4.5625	95.6618	5.42918
33.6347	95.9484	6.48565	103.909	4.47181	95.7053	5.44931
33.7825	95.9486	6.51131	103.945	4.38673	95.7265	5.48585
33.9304	95.7087	6.65895	103.909	4.33942	95.7762	5.49139
34.0783	95.6968	6.77476	103.964	4.37903	95.8368	5.55968
34.2262	95.6044	6.94289	103.864	4.31877	95.9335	5.47681
34.3741	95.6294	6.96762	103.839	4.21695	95.9888	5.48242
34.5219	95.6401	7.06851	103.893	4.29583	95.9671	5.42299
34.6698	95.6728	7.09151	103.791	4.26035	96.0129	5.37197
34.8177	95.7225	7.16568	103.787	4.27104	95.9858	5.33796
34.9656	95.75	7.20939	103.779	4.26732	96.008	5.29914
35.1134	95.7928	7.13939	103.672	4.29961	96.1026	5.27361
35.2613	95.8636	7.20252	103.645	4.25173	96.1414	5.2344
35.4092	95.8493	7.13614	103.552	4.22785	96.1057	5.23351
35.5571	95.9015	7.17192	103.514	4.2656	96.0577	5.26666
35.705	95.9316	7.26197	103.575	4.33712	96.0386	5.24042
35.8528	95.9979	7.27437	103.535	4.33388	95.9936	5.32543
36.0007	95.9241	7.07352	103.555	4.3824	95.9527	5.30738
36.1486	95.9297	7.06027	103.562	4.41888	95.9563	5.3537
36.2965	95.9262	6.90522	103.718	4.5297	95.9485	5.37099
36.4443	95.8884	6.86701	103.779	4.56951	95.9161	5.35676
36.5922	95.9171	6.80679	103.701	4.55087	95.9824	5.333
36.7401	95.9369	6.76185	103.658	4.56579	96.0787	5.33066
36.888	95.86	6.82219	103.776	4.59302	96.0362	5.25411
37.0359	95.8902	6.79572	103.788	4.62106	96.0854	5.20737
37.1837	95.8865	6.86747	103.811	4.59931	96.1498	5.16666
37.3316	95.9205	6.93044	103.828	4.56756	96.1792	5.19549
37.4795	95.7385	6.89962	103.97	4.63962	96.1508	5.15241
37.6274	95.6961	6.80522	104.038	4.64443	96.1763	5.10815
37.7752	95.5684	6.86631	104.05	4.62615	96.292	5.11129
37.9231	95.5615	6.81485	104.041	4.62601	96.3876	5.08553
38.071	95.6616	6.81592	104.074	4.55212	96.4143	4.95496
38.2189	95.6848	6.8082	104.059	4.50574	96.4872	4.92431
38.3667	95.7351	6.80977	103.976	4.49881	96.4474	4.89563
38.5146	95.8008	6.77137	103.957	4.48873	96.4931	4.86831
38.6625	95.7662	6.77849	103.949	4.58166	96.4909	4.77927
38.8104	95.7774	6.76516	103.948	4.58547	96.4694	4.76731
38.9583	95.726	6.82669	103.994	4.63434	96.5267	5.14978
39.1061	95.7739	6.84	104.034	4.70287	96.5275	5.14768
39.254	95.8399	6.9033	103.997	4.64482	96.4936	5.31359
39.4019	95.8594	6.84283	104.006	4.70468	96.4884	5.42617
39.5498	95.9113	7.01834	104.073	4.79581	96.3783	5.40889
39.6977	95.9299	7.04057	104.081	4.78909	96.2937	5.46044
39.8455	95.8435	7.19817	104.096	4.78784	96.2766	5.23247
39.9934	95.8538	7.24713	104.22	4.86143	96.2273	5.32565
40.1413	95.8876	7.26197	104.282	4.84015	96.256	5.28082
40.2892	95.9088	7.19786	104.372	4.87342	96.2449	5.31721
40.437	95.9727	7.13201	104.394	5.00227	96.3254	5.2867
40.5849	95.9352	7.03306	104.406	5.05209	96.3463	5.32843
40.7328	95.9835	6.90607	104.467	5.10492	96.3658	5.2672
40.8807	96.0322	6.96163	104.424	5.15245	96.3755	5.27663
41.0285	96.1153	6.88554	104.309	5.19868	96.3925	5.18777
41.1764	96.172	6.86364	104.27	5.15829	96.3501	5.19922
41.3243	96.1559	6.72698	104.258	5.1308	96.3787	5.11304
41.4722	96.2086	6.67325	104.219	5.12608	96.3111	5.15087
41.6201	96.1842	6.63265	104.129	4.9169	96.3655	5.14549
41.7679	96.2142	6.54601	104.134	4.91683	96.2126	5.22535
41.9158	96.2689	6.43157	104.174	4.86587	96.1893	5.18021
42.0637	96.2543	6.44393	104.138	4.85019	96.1854	5.17444
42.2116	96.3265	6.40653	104.07	4.88458	96.2195	5.17054
42.3594	96.3798	6.40686	104.107	4.76595	96.2808	5.16045
42.5073	96.4446	6.32809	104.2	4.84775	96.2793	5.1133
42.6552	96.5079	6.30365	104.226	4.80265	96.3036	5.11178
42.8031	96.4279	6.3768	104.224	4.7766	96.3317	5.08227
42.951	96.4351	6.37932	104.288	4.72797	96.3946	5.06625
43.0988	96.2762	6.51796	104.345	4.68578	96.3596	5.07951
43.2467	96.2415	6.54602	104.417	4.68772	96.38	5.11344
43.3946	96.2175	6.6173	104.345	4.61129	96.4708	5.03836
43.5425	96.2933	6.59158	104.38	4.57595	96.541	5.06187
43.6903	96.1964	6.74332	104.42	4.49981	96.5517	4.99772
43.8382	96.2567	6.73087	104.398	4.45187	96.5662	5.04986
43.9861	96.2159	6.79871	104.338	4.50578	96.6505	4.94097
44.134	96.1777	6.87946	104.281	4.5847	96.6575	4.94278
44.2819	96.2292	6.82909	104.272	4.61957	96.6912	4.93653
44.4297	96.2516	6.86325	104.298	4.60838	96.7332	4.98195
44.5776	96.1719	6.83603	104.183	4.62035	96.7934	4.93799
44.7255	96.1248	6.83447	104.144	4.62089	96.8592	4.93539
44.8734	96.1808	6.83388	104.185	4.60645	96.8434	4.86907
45.0212	96.2602	6.84235	104.27	4.64078	96.8864	4.9194
45.1691	96.2785	6.84663	104.341	4.69632	96.8269	4.98915
45.317	96.3145	6.80499	104.366	4.72875	96.7141	5.06294
45.4649	96.2634	6.8891	104.317	4.64823	96.7481	5.0998
45.6128	96.2932	6.85458	104.345	4.61514	96.6592	5.16915
45.7606	96.3433	6.85307	104.371	4.77739	96.6335	5.17918
45.9085	96.3863	6.88275	104.389	4.81873	96.6277	5.13272
46.0564	96.4071	6.69485	104.445	4.78404	96.5887	4.99354
46.2043	96.4491	6.67294	104.456	4.79355	96.6359	4.86244
46.3521	96.4793	6.67771	104.447	4.75596	96.6255	4.75538
46.5	96.5128	6.65573	104.448	4.76243	96.5806	4.67875
46.6479	96.4746	6.77123	104.603	4.73419	96.6153	4.71304
46.7958	96.4581	6.74816	104.664	4.73643	96.6113	4.65652
46.9437	96.373	6.75707	104.655	4.65913	96.7117	4.76001
47.0915	96.3164	6.64133	104.668	4.65598	96.7123	4.69638
47.2394	96.2482	6.67743	104.679	4.6009	96.7251	4.75769
47.3873	96.2307	6.68328	104.69	4.51529	96.7693	4.71468
47.5352	96.339	6.58533	104.633	4.50808	96.7444	4.6498
47.683	96.4007	6.53334	104.625	4.48086	96.7586	4.63117
47.8309	96.4767	6.54313	104.642	4.48931	96.6855	4.63341
47.9788	96.5729	6.47713	104.571	4.43044	96.6963	4.56293
48.1267	96.6842	6.44238	104.589	4.47721	96.7946	5.09026
48.2746	96.8619	6.31875	104.592	4.42267	96.7741	5.15031
48.4224	96.9988	6.27018	104.525	4.42215	96.8683	5.12973
48.5703	97.1831	6.11497	104.595	4.42062	96.887	5.16737
48.7182	97.7039	5.7635	104.373	4.42477	96.9704	5.14117
48.8661	98.2015	5.43057	104.475	4.42976	97.0256	5.19202
49.0139	99.1541	4.91541	104.516	4.45957	96.896	4.96692
49.1618	100.336	4.6629	104.522	4.42091	96.9185	4.8928
49.3097	102.008	5.15266	104.502	4.39914	96.9166	4.9694
49.4576	104.065	6.8823	104.531	4.40759	96.9418	4.92926
49.6055	106.359	9.39136	104.578	4.58369	96.9639	5.1144
49.7533	108.737	12.2601	104.615	4.60861	96.9129	5.07131
49.9012	111.269	15.0082	104.543	4.75544	97.0283	5.08878
50.0491	113.751	17.6282	104.638	4.80207	97.0212	5.03666
50.197	116.341	19.8532	104.523	4.97992	97.1035	5.05241
50.3448	118.816	21.7627	104.497	5.11175	97.102	5.04486
50.4927	121.291	23.3078	104.41	5.13815	97.1219	5.08526
50.6406	123.605	24.6981	104.324	5.13543	97.1438	5.09798
50.7885	125.722	26.0393	104.301	5.18548	97.1449	5.08828
50.9364	127.695	27.1386	104.285	5.20229	97.1494	5.08688
51.0842	129.506	28.2962	104.262	5.19553	97.1672	5.08064
51.2321	131.17	29.1782	104.31	5.28395	97.126	5.08122
51.38	132.647	30.0935	104.324	5.31805	97.1185	5.06043
51.5279	133.879	30.7782	104.306	5.39323	97.033	5.0394
51.6757	135.087	31.5385	104.285	5.39397	97.0441	5.07179
51.8236	136.03	32.0754	104.303	5.39241	97.0801	5.03349
51.9715	136.996	32.5486	104.349	5.34091	97.1111	5.07047
52.1194	137.781	33.0144	104.402	5.27039	97.141	5.00198
52.2673	138.278	33.3561	104.499	4.97308	97.2677	5.07771
52.4151	138.775	33.5872	104.692	4.66656	97.2439	5.06555
52.563	139.015	33.7132	104.984	4.28505	97.3878	5.17555
52.7109	139.39	33.9474	105.31	3.80134	97.3729	5.18479
52.8588	139.675	34.1175	105.632	3.067	97.429	5.20584
53.0066	139.945	34.3067	106.051	2.3238	97.4276	5.1559
53.1545	140.197	34.3185	106.552	1.60095	97.3655	5.10195
53.3024	140.446	34.4293	107	1.0308	97.3774	5.02624
53.4503	140.635	34.4674	107.492	0.877813	97.3957	4.89548
53.5982	140.844	34.5645	108.024	1.18368	97.3633	4.83836
53.746	140.949	34.6565	108.555	1.60628	97.4014	4.88745
53.8939	141.121	34.7193	109.17	2.05793	97.4249	4.85242
54.0418	141.181	34.7978	109.627	2.51907	97.4377	4.88004
54.1897	141.294	34.8764	110.184	2.90508	97.5166	4.85166
54.3375	141.511	34.8698	110.704	3.2394	97.4041	4.93581
54.4854	141.632	34.8775	111.212	3.64279	97.3798	4.95303
54.6333	141.713	34.9093	111.7	3.99622	97.2573	5.0693
54.7812	141.802	34.9218	112.056	4.37088	97.1044	5.16324
54.9291	141.896	34.9816	112.35	4.77278	97.1172	5.18738
55.0769	141.974	35.0208	112.704	5.10215	97.0398	5.33899
55.2248	142.101	35.1349	112.903	5.44084	97.1011	5.34304
55.3727	142.23	35.1304	113.187	5.66224	97.1151	5.35859
55.5206	142.277	35.1995	113.284	6.0193	97.1444	5.3469
55.6684	142.353	35.2666	113.442	6.23789	97.2468	5.3123
55.8163	142.503	35.2376	113.751	6.56684	97.2625	5.22122
55.9642	142.618	35.2531	113.798	6.6671	97.3175	5.17847
56.1121	142.588	35.3049	113.937	6.77587	97.3349	5.12589
56.26	142.638	35.2988	114.001	6.8216	97.3433	5.11048
56.4078	142.568	35.4267	114.154	6.82314	97.3582	5.09697
56.5557	142.602	35.4855	114.313	6.85517	97.3684	5.01947
56.7036	142.701	35.4584	114.276	6.78888	97.5162	4.96666
56.8515	142.659	35.524	114.341	6.73714	97.5946	4.89729
56.9993	142.709	35.5335	114.351	6.63534	97.5502	4.83478
57.1472	142.72	35.5596	114.309	6.45361	97.6218	4.73584
57.2951	142.759	35.5931	114.351	6.40639	97.6663	4.70645
57.443	142.777	35.6515	114.436	6.31425	97.6917	4.69494
57.5909	142.755	35.6055	114.413	6.26606	97.7056	4.89314
57.7387	142.78	35.6481	114.391	6.21521	97.7044	4.90327
57.8866	142.801	35.7369	114.401	6.13196	97.86	4.92169
58.0345	142.829	35.6913	114.435	6.02296	97.8222	4.90452
58.1824	142.842	35.7905	114.545	5.91994	97.8854	4.92032
58.3302	142.837	35.8024	114.57	5.78435	97.8951	4.89671
58.4781	142.887	35.7749	114.494	5.71477	97.9223	4.92627
58.626	142.923	35.7384	114.514	5.64968	97.9312	4.89402
58.7739	142.921	35.6621	114.513	5.70428	97.7699	4.80283
58.9217	142.927	35.6468	114.541	5.66312	97.7786	4.79497
59.0696	142.894	35.5342	114.609	5.59451	97.8673	4.77486
59.2175	142.918	35.4843	114.668	5.46841	97.8505	4.77329
59.3654	142.921	35.4963	114.704	5.49445	97.8761	4.82665
59.5133	142.921	35.5604	114.727	5.51013	97.9429	4.81151
59.6611	142.936	35.6461	114.754	5.34721	98.0074	4.7775
59.809	142.95	35.7256	114.744	5.27434	98.0781	4.74741
59.9569	142.985	35.8447	114.621	5.34535	98.0649	4.76315
60.1048	143.04	35.8003	114.558	5.28504	98.028	4.72086
60.2527	142.992	35.941	114.418	5.33825	98.0344	4.68162
60.4005	142.995	36.0002	114.329	5.47079	98.0199	4.63216
60.5484	142.984	35.9905	114.335	5.45101	97.9901	4.70197
60.6963	142.966	36.0537	114.309	5.44188	97.9736	4.73005
60.8442	143.016	36.1324	114.227	5.4685	97.9194	4.79379
60.992	143.043	36.1586	114.168	5.37725	97.7963	4.89377
61.1399	143.12	36.3047	114.171	5.37252	97.7291	4.94377
61.2878	143.128	36.3777	114.11	5.34296	97.6111	5.04895
61.4357	143.106	36.4393	114.04	5.33357	97.6525	5.02185
61.5835	143.059	36.484	114.091	5.32127	97.5712	5.03385
61.7314	143.144	36.5688	114.095	5.29886	97.6722	4.93427
61.8793	143.163	36.6151	114.105	5.28592	97.6948	4.9201
62.0272	143.169	36.5033	114.05	5.35843	97.8365	4.8574
62.1751	143.121	36.4167	114.094	5.28409	97.9094	4.77138
62.3229	143.044	36.3591	114.122	5.26025	98.0013	4.68333
62.4708	143.011	36.3236	114.038	5.17828	98.046	4.621
62.6187	142.949	36.2431	114.016	5.20492	98.1545	4.49886
62.7666	142.991	36.261	113.997	5.19871	98.2506	4.46083
62.9144	142.888	36.2002	113.885	5.10752	98.365	4.34923
63.0623	142.961	36.2271	113.893	5.07448	98.4047	4.31018
63.2102	142.966	36.135	113.705	5.08542	98.4588	4.25885
63.3581	142.95	36.1636	113.671	5.00404	98.5412	4.22793
63.506	142.976	36.1479	113.519	4.94793	98.593	4.14808
63.6538	143.027	36.1325	113.404	4.86635	98.634	4.14259
63.8017	142.998	36.1332	113.345	4.78158	98.6825	4.11022
63.9496	143	36.1845	113.227	4.68667	98.7197	4.09681
64.0975	143.033	36.1778	113.076	4.67807	98.7724	3.97414
64.2453	143.05	36.1705	113.028	4.66454	98.8355	3.89731
64.3932	143.059	36.1872	112.997	4.63147	98.8582	3.83894
64.5411	143.03	36.1729	112.99	4.59844	98.8716	3.83919
64.689	142.986	36.1597	112.844	4.67331	98.8954	3.87849
64.8369	143.001	36.165	112.834	4.63346	98.8796	3.93709
64.9847	142.972	36.2429	112.801	4.66013	98.9272	3.90371
65.1326	142.961	36.2445	112.819	4.63533	98.8587	3.92852
65.2805	142.983	36.1599	112.746	4.74423	98.9033	3.88246
65.4284	142.988	36.1367	112.739	4.78303	98.9185	3.86796
65.5762	142.874	36.1629	112.852	4.83355	98.9772	3.85308
65.7241	142.861	36.1008	112.857	4.86654	98.9921	3.83352
65.872	142.79	36.0459	112.818	5.00818	99.0151	3.81838
66.0199	142.748	35.9691	112.841	5.01913	98.9856	3.86155
66.1678	142.541	35.9044	112.817	5.08256	99.121	3.8568
66.3156	142.425	35.8051	112.842	5.05024	99.1779	3.86731
66.4635	142.302	35.8486	112.792	5.13567	99.129	3.77502
66.6114	142.119	35.8608	112.818	5.13879	99.2145	3.7453
66.7593	142.066	35.7299	112.836	5.20436	99.2838	3.71913
66.9071	141.921	35.6982	112.862	5.17598	99.322	3.69047
67.055	141.758	35.5557	112.79	5.08152	99.3923	3.67503
67.2029	141.668	35.4783	112.763	4.92552	99.3827	3.58748
67.3508	141.474	35.2825	112.721	4.86309	99.4283	3.6224
67.4987	141.354	35.181	112.753	4.81882	99.4176	3.56406
67.6465	141.157	35.1479	112.715	4.81504	99.3671	3.3512
67.7944	141.006	35.0044	112.71	4.75751	99.3593	3.22788
67.9423	140.83	34.8264	112.657	4.86906	99.3697	3.15719
68.0902	140.606	34.7198	112.692	4.85874	99.4166	3.09169
68.238	140.365	34.5384	112.721	4.86229	99.344	2.97872
68.3859	140.076	34.3476	112.744	4.79589	99.3414	2.88355
68.5338	139.779	34.0478	112.714	4.80062	99.6666	3.45272
68.6817	139.43	33.8544	112.732	4.83468	99.6809	3.48818
68.8296	139.036	33.3796	112.731	4.87953	99.5533	3.45567
68.9774	138.546	33.009	112.848	4.78974	99.5643	3.41571
69.1253	137.998	32.5414	112.73	4.87365	99.4646	3.49035
69.2732	137.384	32.1156	112.827	4.77324	99.4538	3.4184
69.4211	136.801	31.4585	112.852	4.70737	99.3062	3.48004
69.5689	136.231	30.9678	112.864	4.56744	99.312	3.4986
69.7168	135.559	30.4584	112.952	4.57027	99.2649	3.68265
69.8647	134.837	29.9458	113.014	4.62713	99.2154	3.68173
70.0126	134.001	29.4996	112.928	4.55436	99.3011	3.74911
70.1605	133.212	28.9767	112.913	4.55994	99.3279	3.78378
70.3083	132.343	28.3833	112.775	4.77973	99.3659	3.79925
70.4562	131.498	27.6965	112.891	4.72686	99.3828	3.7925
70.6041	130.757	27.0504	112.624	4.94734	99.4424	3.73761
70.752	129.95	26.4989	112.651	5.00311	99.4781	3.71043
70.8998	129.248	26.0214	112.63	5.09817	99.5024	3.84199
71.0477	128.687	25.5444	112.567	5.1558	99.4983	3.89349
71.1956	128.167	25.1508	112.54	5.16981	99.4337	3.7774
71.3435	127.761	24.7728	112.52	5.17482	99.4452	3.7727
71.4914	127.383	24.6108	112.583	5.09399	99.4812	3.86508
71.6392	127.056	24.3459	112.647	5.12822	99.4392	3.89779
71.7871	126.893	24.1056	112.554	5.0636	99.4357	3.93688
71.935	126.601	24.025	112.609	5.00948	99.4639	3.90613
72.0829	126.433	23.917	112.578	5.02297	99.497	3.9085
72.2307	126.266	23.8607	112.601	4.97417	99.4802	3.86493
72.3786	126.136	23.6926	112.552	5.06503	99.5869	3.82478
72.5265	126.024	23.6287	112.643	5.02135	99.605	3.78385
72.6744	125.798	23.5961	112.696	4.96488	99.6333	3.84574
72.8223	125.72	23.5987	112.719	4.92465	99.5934	3.78995
72.9701	125.56	23.4876	112.734	5.02235	99.6664	3.79117
73.118	125.533	23.5137	112.846	5.03141	99.6901	3.72988
73.2659	125.446	23.4258	112.864	4.95427	99.7449	3.75922
73.4138	125.44	23.4005	112.93	4.93564	99.7394	3.74277
73.5616	125.498	23.389	112.871	4.97926	99.7632	3.71615
73.7095	125.51	23.3371	112.866	4.94501	99.7935	3.69772
73.8574	125.568	23.2384	112.78	4.94113	99.7932	3.68763
74.0053	125.589	23.2481	112.759	4.93428	99.8012	3.66847
74.1532	125.532	23.059	112.71	4.81985	99.8463	3.72105
74.301	125.592	23.097	112.72	4.70818	99.8292	3.68425
74.4489	125.53	23.1952	112.634	4.6372	99.9363	3.73947
74.5968	125.542	23.1543	112.666	4.61179	99.9508	3.67228
74.7447	125.51	23.0723	112.644	4.61042	99.9262	3.82001
74.8925	125.513	23.0549	112.725	4.57534	99.834	3.83316
75.0404	125.508	23.1423	112.684	4.70614	99.8871	3.89855
75.1883	125.509	23.2536	112.661	4.68983	99.7862	3.92802
75.3362	125.512	23.1412	112.707	4.7573	99.7393	3.83096
75.4841	125.553	23.1666	112.712	4.75853	99.574	3.84961
75.6319	125.572	23.1869	112.767	4.85674	99.5612	3.87891
75.7798	125.639	23.1985	112.869	4.82669	99.5133	3.80229
75.9277	125.523	23.2132	112.806	4.81171	99.5737	3.7912
76.0756	125.546	23.202	112.915	4.81765	99.5562	3.78501
76.2234	125.617	23.1517	113.029	4.99512	99.5637	3.85518
76.3713	125.702	23.0843	113.137	5.00925	99.5837	3.85503
76.5192	125.715	23.0963	113.136	4.96006	99.5986	3.82695
76.6671	125.737	23.1131	113.089	4.91562	99.6209	3.81279
76.8149	125.68	23.1292	113.197	4.9874	99.5522	3.8255
76.9628	125.664	23.2427	113.187	4.96498	99.5936	3.79129
77.1107	125.634	23.2489	113.213	5.07683	99.6247	3.78701
77.2586	125.591	23.2993	113.305	5.13208	99.6587	3.74815
77.4065	125.585	23.1983	113.126	5.26616	99.7459	3.78014
77.5543	125.549	23.2586	113.195	5.33283	99.8325	3.75809
77.7022	125.549	23.3023	113.128	5.35054	99.8704	3.65406
77.8501	125.601	23.2981	113.056	5.19848	99.964	3.58662
77.998	125.638	23.2981	113.062	5.21651	99.939	3.4994
78.1459	125.675	23.3228	113.02	5.07612	100.012	3.43946
78.2937	125.644	23.3357	112.957	4.97178	100.008	3.45859
78.4416	125.696	23.3635	112.975	4.92556	100.015	3.41174
78.5895	125.702	23.3047	112.933	4.96598	99.9969	3.40163
78.7374	125.743	23.2813	112.97	4.95749	99.9662	3.35271
78.8852	125.839	23.2153	112.826	4.88154	100.022	3.35695
79.0331	125.857	23.2076	112.875	4.79732	100.02	3.33268
79.181	125.912	23.1126	112.909	4.80711	100.103	3.27756
79.3289	125.898	23.0916	112.885	4.6963	100.113	3.29973
79.4768	125.88	23.1535	112.894	4.73686	100.227	3.49237
79.6246	125.896	23.1658	112.924	4.75459	100.24	3.49195
79.7725	125.958	22.9878	112.99	4.86041	100.287	3.56998
79.9204	125.936	22.9918	113.035	4.88515	100.263	3.53716
80.0683	125.882	22.8957	112.975	4.92622	100.194	3.41903
80.2161	125.846	22.8268	113.058	4.94906	100.168	3.39571
80.364	125.859	22.7448	113.145	4.82808	100.231	3.40941
80.5119	125.85	22.7347	113.228	4.70621	100.215	3.40499
80.6598	125.84	22.8428	113.181	4.79613	100.247	3.41229
80.8076	125.827	22.8619	113.209	4.7674	100.283	3.40348
80.9555	125.722	22.9994	113.243	4.83402	100.316	3.41795
81.1034	125.751	23.0245	113.331	4.82072	100.306	3.40634
81.2513	125.804	23.0737	113.241	4.90103	100.289	3.40897
81.3992	125.863	22.969	113.24	4.91563	100.249	3.38772
81.547	125.782	23.0956	113.125	4.99472	100.328	3.30929
81.6949	125.786	23.1559	113.121	5.10357	100.313	3.28935
81.8428	125.787	23.1711	113.093	5.21031	100.289	3.40418
81.9907	125.798	23.1685	113.143	5.19354	100.305	3.41887
82.1385	125.87	23.2072	113.101	5.22953	100.296	3.39987
82.2864	125.905	23.2444	113.154	5.13572	100.268	3.47293
82.4343	125.966	23.3631	113.179	5.22118	100.264	3.45007
82.5822	126.038	23.3285	113.193	5.19775	100.253	3.50271
82.7301	126.014	23.5452	113.257	5.2255	100.267	3.51851
82.8779	125.988	23.5531	113.336	5.22083	100.258	3.44077
83.0258	125.985	23.645	113.331	5.18812	100.308	3.46763
83.1737	125.979	23.7154	113.382	5.16925	100.346	3.36054
83.3216	125.959	23.6112	113.363	5.23078	100.318	3.40555
83.4695	125.922	23.5123	113.452	5.17351	100.333	3.40017
83.6173	125.804	23.4129	113.506	5.15556	100.282	3.38322
83.7652	125.786	23.3755	113.468	5.07697	100.201	3.4721
83.9131	125.608	23.3197	113.531	5.25952	100.159	3.47362
84.061	125.603	23.3646	113.636	5.28741	100.113	3.51504
84.2088	125.535	23.2836	113.626	5.20718	100.121	3.49929
84.3567	125.607	23.2661	113.714	5.19947	100.028	3.53385
84.5046	125.622	23.182	113.731	5.25702	100.08	3.5239
84.6525	125.628	23.1802	113.852	5.25834	100.015	3.50673
84.8003	125.662	23.1284	113.748	5.34841	100.167	3.44357
84.9482	125.751	23.1264	113.741	5.29829	100.191	3.39289
85.0961	125.78	23.1421	113.758	5.3825	100.232	3.33736
85.244	125.881	23.1166	113.741	5.27064	100.243	3.30169
85.3919	125.913	23.1304	113.69	5.24798	100.227	3.23388
85.5397	125.92	23.2174	113.677	5.15569	100.243	3.25208
85.6876	125.905	23.2814	113.537	5.13525	100.3	3.16913
85.8355	125.999	23.2325	113.623	5.12454	100.33	3.17835
85.9834	125.984	23.2015	113.528	5.03336	100.381	3.13811
86.1312	125.995	23.226	113.604	4.98373	100.362	3.1527
86.2791	126.067	23.2166	113.49	5.08019	100.324	3.18442
86.427	126.105	23.2365	113.537	4.99124	100.305	3.25134
86.5749	126.133	23.2458	113.54	5.00894	100.289	3.25083
86.7228	126.187	23.244	113.529	4.96367	100.28	3.34735
86.8706	126.273	23.2658	113.587	5.12792	100.235	3.35342
87.0185	126.299	23.2665	113.621	5.06975	100.223	3.39792
87.1664	126.289	23.2195	113.516	5.10889	100.235	3.38055
87.3143	126.362	23.2065	113.581	5.13478	100.196	3.37302
87.4621	126.345	23.2348	113.637	5.22302	100.255	3.3648
87.61	126.374	23.2729	113.712	5.17157	100.279	3.31926
87.7579	126.299	23.2874	113.611	5.2861	100.269	3.3102
87.9058	126.323	23.3182	113.737	5.2752	100.28	3.31375
88.0537	126.264	23.269	113.769	5.32123	100.356	3.22977
88.2015	126.348	23.2841	113.769	5.21925	100.35	3.26919
88.3494	126.238	23.2439	113.85	5.35177	100.417	3.21336
88.4973	126.241	23.2358	113.929	5.34343	100.433	3.20008
88.6452	126.101	23.281	113.847	5.3871	100.508	3.2305
88.793	126.066	23.3431	113.927	5.42246	100.473	3.23194
88.9409	126.002	23.3736	113.9	5.45814	100.576	3.20164
89.0888	125.935	23.3526	113.932	5.40942	100.63	3.224
89.2367	125.917	23.442	113.87	5.43446	100.615	3.14969
89.3846	125.867	23.3646	113.919	5.25122	100.627	3.07517
89.5324	125.935	23.3315	113.782	5.22468	100.718	3.12915
89.6803	125.917	23.3644	113.835	5.13082	100.729	3.10828
89.8282	125.854	23.2175	113.76	5.14782	100.707	3.00812
89.9761	125.882	23.2431	113.793	5.12782	100.765	3.03059
90.1239	125.923	23.1189	113.768	5.27254	100.787	3.03076
90.2718	125.965	23.123	113.788	5.2524	100.734	2.9769
90.4197	125.838	23.0786	113.654	5.26778	100.815	2.98681
90.5676	125.874	23.0106	113.748	5.19337	100.755	3.00347
90.7155	125.866	22.9876	113.775	5.25229	100.677	2.89786
90.8633	125.851	22.9938	113.848	5.14373	100.66	2.89961
91.0112	125.875	22.9804	113.784	5.14292	100.564	2.68806
91.1591	125.837	23.0024	113.847	5.07227	100.553	2.62488
91.307	125.866	22.9918	113.795	5.12335	100.539	2.53679
91.4548	125.893	23.0486	113.886	5.07231	100.556	2.38437
91.6027	125.926	22.9206	113.981	5.08257	100.558	2.38929
91.7506	125.932	22.884	114.023	5.03584	100.563	2.29148
91.8985	125.907	22.7651	113.989	5.07963	100.597	2.31103
92.0464	125.817	22.7155	114.043	5.00689	100.6	2.39198
92.1942	125.75	22.555	113.95	5.13377	100.498	2.26484
92.3421	125.7	22.5602	114.034	5.03461	100.528	2.4277
92.49	125.676	22.4174	114.02	5.03835	100.453	2.43013
92.6379	125.691	22.4354	114.115	4.88719	100.468	2.49362
92.7857	125.724	22.4013	114.196	4.81493	100.359	2.62098
92.9336	125.794	22.3862	114.251	4.71622	100.368	2.59937
93.0815	125.864	22.3335	114.35	4.68424	100.252	2.6974
93.2294	125.892	22.3528	114.389	4.65743	100.226	2.73344
93.3773	125.824	22.4742	114.297	4.75448	100.597	3.20388
93.5251	125.861	22.5096	114.318	4.72165	100.642	3.25663
93.673	125.783	22.6514	114.213	4.81733	100.651	3.27026
93.8209	125.817	22.6844	114.258	4.7787	100.677	3.29763
93.9688	125.904	22.7779	113.985	5.05654	100.572	3.2355
94.1166	125.907	22.7233	114.114	4.94635	100.574	3.2215
94.2645	125.99	22.6537	113.953	4.99856	100.659	3.21319
94.4124	126.003	22.6542	113.974	4.95357	100.668	3.16626
94.5603	125.98	22.7631	113.995	5.02686	100.647	3.21755
94.7082	125.984	22.7357	113.926	5.00629	100.654	3.17365
94.856	126.019	22.7228	113.922	5.05324	100.67	3.24047
95.0039	126.085	22.7628	113.943	5.02226	100.627	3.26135

## Sheet: Sheet7
hiv1_ca_ab_2_0.8_50mM MES pH 6, 50mM NaCl.xlsx - Turbidity (unfolding) - Data Points	hiv1_ca_ab_2_0.8_50mM MES pH 6, 50mM NaCl.xlsx - Unnamed: 1	hiv1_ca_ab_2_0.8_50mM MES pH 6, 50mM NaCl.xlsx - Unnamed: 2	hiv1_ntd_ab_2_0.7_50mM MES pH 6, 50mM NaCl.xlsx - Unnamed: 1	hiv1_ntd_ab_2_0.7_50mM MES pH 6, 50mM NaCl.xlsx - Unnamed: 2	hiv1_ctd_ab_2_2_50mM MES pH 6, 50mM NaCl.xlsx - Unnamed: 1	hiv1_ctd_ab_2_2_50mM MES pH 6, 50mM NaCl.xlsx - Unnamed: 2
T [°C]	Turbidity [mAU]	S.D.	Turbidity [mAU]	S.D.	Turbidity [mAU]	S.D.
15.0027	88.2555	0.762798	89.3405	1.16138	89.4072	2.16615
15.1168	88.1875	0.740443	89.3978	1.12326	89.4581	2.25989
15.2309	88.2365	0.67122	89.4515	1.13842	89.489	2.09406
15.345	88.2292	0.690882	89.5087	1.08712	89.5746	2.01648
15.4591	88.3066	0.612501	89.5308	1.06223	89.599	1.97855
15.5732	88.3602	0.583379	89.5346	1.12347	89.6099	1.9719
15.6874	88.3804	0.65171	89.4753	1.31016	89.5853	2.00863
15.8015	88.4232	0.584013	89.4344	1.40209	89.5444	2.00733
15.9156	88.4714	0.517233	89.4455	1.4553	89.5379	1.95433
16.0297	88.5086	0.500762	89.4951	1.43567	89.5229	1.93316
16.1438	88.5948	0.5364	89.5571	1.3792	89.5137	1.97145
16.2579	88.5758	0.56903	89.5221	1.48512	89.5127	2.1539
16.3721	88.5906	0.57769	89.5634	1.59019	89.5456	2.18882
16.4862	88.6364	0.483574	89.6316	1.45773	89.4824	2.22212
16.6003	88.6978	0.413776	89.6532	1.45477	89.4335	2.29822
16.7144	88.6756	0.442616	89.6848	1.55272	89.3925	2.44529
16.8285	88.7122	0.447071	89.6898	1.53067	89.398	2.39206
16.9426	88.6744	0.450953	89.8425	1.69154	89.256	2.53914
17.0568	88.6897	0.467487	89.8399	1.64064	89.3393	2.50141
17.1709	88.557	0.511788	89.9302	1.59033	89.397	2.41307
17.285	88.5623	0.468689	89.9574	1.59945	89.4128	2.38445
17.3991	88.444	0.671037	89.9885	1.63552	89.3884	2.56149
17.5132	88.4704	0.636822	90.0301	1.70944	89.4576	2.4636
17.6273	88.4146	0.59417	90.0808	1.71974	89.5468	2.53066
17.7415	88.449	0.60436	90.1116	1.82827	89.4971	2.46516
17.8556	88.4694	0.79903	90.1035	1.82465	89.5689	2.6206
17.9697	88.491	0.696853	90.1786	1.80417	89.6145	2.56285
18.0838	88.4531	0.83698	90.0225	1.76064	89.6416	2.7045
18.1979	88.4361	0.727044	90.0077	1.84408	89.71	2.60202
18.312	88.5325	0.864302	89.8202	1.72831	89.7571	2.66626
18.4262	88.5265	0.757176	89.7803	1.82157	89.7337	2.61678
18.5403	88.5121	0.905442	89.5956	1.93107	89.7226	2.60169
18.6544	88.5412	0.904971	89.6167	1.9442	89.7611	2.59188
18.7685	88.4865	0.841438	89.6314	2.1827	89.7728	2.56019
18.8826	88.5354	0.899272	89.6143	2.22834	89.8246	2.61192
18.9967	88.5976	0.933668	89.6067	2.05176	89.7976	2.57441
19.1109	88.6757	0.937732	89.6234	2.15602	89.7855	2.56904
19.225	88.6379	0.81351	89.6136	2.14278	89.6905	2.46656
19.3391	88.634	0.886853	89.6287	2.27706	89.59	2.37933
19.4532	88.7666	0.991718	89.7101	2.05248	89.478	2.25242
19.5673	88.7942	0.890796	89.6858	2.17486	89.4614	2.23864
19.6814	88.8803	1.01021	89.639	1.9279	89.4643	2.24942
19.7956	88.9337	1.01508	89.6811	1.94472	89.4609	2.24658
19.9097	89.0005	0.986656	89.692	1.96125	89.4824	2.16204
20.0238	88.9928	0.889503	89.7162	1.94517	89.5475	2.18947
20.1379	89.0274	0.991283	89.7676	1.8859	89.5696	2.28786
20.252	89.0441	0.958659	89.7694	1.94326	89.5928	2.37258
20.3661	88.9226	0.863993	89.8311	2.04069	89.6466	2.31281
20.4803	88.9245	0.769253	89.8596	2.10479	89.6838	2.38326
20.5944	88.8241	0.784488	89.8453	1.99318	89.6969	2.30344
20.7085	88.7804	0.750843	89.939	1.99185	89.7251	2.33913
20.8226	88.6791	0.702256	89.9314	1.99423	89.6569	2.33747
20.9367	88.6186	0.693914	90.0199	2.04244	89.7078	2.3593
21.0508	88.6548	0.679571	90.0434	1.99221	89.7471	2.31567
21.165	88.6524	0.69092	90.0683	1.99674	89.7555	2.31324
21.2791	88.6738	0.664652	90.132	1.98785	89.8235	2.43969
21.3932	88.7076	0.69571	90.1698	2.00671	89.8575	2.4784
21.5073	88.5578	0.600189	90.162	2.07795	89.9144	2.5359
21.6214	88.7267	0.708823	90.1897	2.06663	89.9769	2.53567
21.7355	88.7651	0.802537	90.147	2.09894	89.9338	2.57069
21.8497	88.8291	0.834425	90.1008	2.14329	89.9878	2.55959
21.9638	88.8094	0.847696	90.0755	2.20467	90.0542	2.61646
22.0779	88.8989	0.818449	90.041	2.22704	90.0836	2.59369
22.192	88.9237	0.814176	90.0776	2.01478	90.101	2.66495
22.3061	88.9239	0.863751	90.1051	2.048	90.1065	2.65711
22.4202	88.8685	0.80922	90.0624	2.08402	90.0477	2.62868
22.5344	88.9264	0.866049	90.1005	2.14346	90.0866	2.63839
22.6485	88.9918	0.904521	90.0966	1.93822	89.9763	2.65921
22.7626	89.0413	0.999819	90.1626	1.90161	89.9529	2.78033
22.8767	89.0023	0.947943	90.1908	1.99962	89.9411	2.81662
22.9908	89.0798	1.0781	90.2747	1.98641	89.9826	2.78925
23.1049	88.972	1.22982	90.2421	1.94447	90.025	2.81411
23.2191	89.0124	1.29609	90.3104	1.83861	90.1119	2.8818
23.3332	88.8988	1.2519	90.4727	1.79203	90.1234	2.64389
23.4473	88.9867	1.25461	90.5603	1.7972	90.1884	2.64275
23.5614	88.9143	1.31117	90.5938	1.76472	90.119	2.56573
23.6755	88.9279	1.31666	90.6276	1.70115	90.1322	2.634
23.7896	88.8389	1.15909	90.562	1.50811	90.0612	2.41804
23.9038	88.9061	1.14642	90.5374	1.38437	90.0957	2.3744
24.0179	88.904	1.30172	90.4808	1.35655	90.0481	2.43333
24.132	88.898	1.31567	90.5916	1.26949	90.0731	2.45137
24.2461	89.0102	1.31942	90.5546	1.29883	90.1513	2.30625
24.3602	89.0957	1.31037	90.641	1.23359	90.1936	2.24362
24.4743	89.1873	1.37635	90.5961	1.52682	90.088	2.14614
24.5885	89.2533	1.35765	90.5767	1.58326	90.0795	2.07868
24.7026	89.3272	1.2333	90.4498	1.75133	89.9853	1.92578
24.8167	89.3525	1.08991	90.4773	1.75997	89.9412	1.84583
24.9308	89.3637	1.10766	90.4394	1.67449	89.8949	1.8539
25.0449	89.3763	1.1488	90.5201	1.72491	89.9504	1.88016
25.159	89.3003	1.02152	90.4332	1.8452	90.005	1.96286
25.2732	89.3465	1.02446	90.5307	1.81637	89.9707	2.01248
25.3873	89.3754	0.99336	90.4924	1.82171	89.8979	2.17918
25.5014	89.4723	1.01633	90.5096	1.75396	89.8646	2.24183
25.6155	89.4418	1.09367	90.4303	2.01515	89.8702	2.43601
25.7296	89.583	1.15084	90.4347	1.90086	89.8744	2.33113
25.8437	89.4568	1.22743	90.3684	1.99235	89.8764	2.28264
25.9579	89.469	1.08585	90.3069	1.9024	89.9656	2.28483
26.072	89.3312	1.15725	90.2437	1.9298	89.9628	2.23879
26.1861	89.3053	0.969373	90.1909	1.85996	90.0312	2.27129
26.3002	89.164	0.925907	90.322	1.94578	90.0239	2.33051
26.4143	89.26	0.896631	90.2726	1.97779	90.1198	2.3082
26.5284	89.3083	0.753353	90.3536	1.89602	90.1615	2.318
26.6426	89.3945	0.907561	90.3534	1.89376	90.174	2.32952
26.7567	89.3274	1.03248	90.3736	1.9971	90.1572	2.41499
26.8708	89.4415	1.04851	90.3816	2.08323	90.2704	2.35055
26.9849	89.3712	1.08165	90.3279	2.06265	90.2761	2.40564
27.099	89.4025	1.05741	90.3009	2.10963	90.3104	2.35191
27.2131	89.4949	1.37053	90.149	2.26277	90.3066	2.40709
27.3273	89.5334	1.13239	90.1172	2.22129	90.3364	2.40431
27.4414	89.5705	1.34128	90.2243	2.43899	90.4513	2.47743
27.5555	89.4994	1.21398	90.2074	2.44031	90.4368	2.56608
27.6696	89.6638	1.24342	90.2952	2.38009	90.4743	2.48515
27.7837	89.6167	1.12889	90.285	2.49893	90.4547	2.51637
27.8978	89.564	1.03997	90.2356	2.38643	90.4309	2.5463
28.012	89.5018	1.08532	90.2905	2.57267	90.4401	2.45534
28.1261	89.4389	1.03807	90.3472	2.34797	90.3694	2.48544
28.2402	89.4881	0.992752	90.4267	2.50381	90.3487	2.37976
28.3543	89.3529	0.906378	90.382	2.34539	90.2973	2.38894
28.4684	89.3564	0.897501	90.4368	2.45077	90.3866	2.3681
28.5825	89.2982	0.962951	90.4056	2.42097	90.3043	2.31341
28.6967	89.3223	1.00009	90.4136	2.54764	90.3297	2.40157
28.8108	89.396	1.01672	90.448	2.54574	90.434	2.32234
28.9249	89.4346	1.04699	90.4553	2.63861	90.4733	2.50397
29.039	89.341	0.984878	90.5425	2.51267	90.4327	2.29833
29.1531	89.3304	1.04347	90.6361	2.66993	90.489	2.429
29.2672	89.2109	0.874664	90.6992	2.61067	90.5751	2.53981
29.3814	89.1293	0.94825	90.7676	2.70993	90.6574	2.51854
29.4955	89.2484	0.914251	90.9036	2.64841	90.6149	2.65435
29.6096	89.2489	0.925034	90.9964	2.70761	90.6853	2.63585
29.7237	89.1939	0.836701	91.0879	2.83709	90.7528	2.64555
29.8378	89.2606	0.806865	91.0658	2.88754	90.8581	2.72728
29.9519	89.3282	0.872117	90.9866	2.9925	90.7624	2.7389
30.0661	89.3485	0.889257	91.0093	3.0755	90.8549	2.82071
30.1802	89.3592	0.875769	90.8783	3.15012	90.876	2.83374
30.2943	89.3934	0.897583	90.8346	3.13059	90.9495	2.87896
30.4084	89.4403	1.00097	90.885	2.95137	91.0827	2.89261
30.5225	89.486	1.03331	90.9302	2.95679	91.1477	2.79776
30.6366	89.3604	0.916116	90.8984	3.00844	91.0653	2.87037
30.7508	89.3865	0.852285	90.9981	3.10667	90.9528	2.89
30.8649	89.4737	0.936335	90.9627	2.91172	90.9258	3.09328
30.979	89.563	0.821772	91.0061	2.94121	90.9004	3.1829
31.0931	89.4773	0.960121	91.0883	3.05926	90.6521	2.99369
31.2072	89.4701	0.99675	91.0751	3.15905	90.6166	2.94592
31.3213	89.5157	1.22624	91.0574	3.02962	90.6218	2.8001
31.4355	89.5114	1.27584	91.0221	2.94479	90.6421	2.85206
31.5496	89.4845	1.24788	90.949	3.16797	90.4677	2.62497
31.6637	89.4788	1.28712	90.993	3.2276	90.4884	2.58743
31.7778	89.5451	1.23126	91.0366	3.12018	90.4998	2.53269
31.8919	89.543	1.17511	91.1222	3.31574	90.5257	2.49277
32.0061	89.5271	1.0313	91.047	3.04438	90.5165	2.44015
32.1202	89.5264	0.956408	91.0664	3.08306	90.5623	2.43751
32.2343	89.4827	0.810254	91.0608	2.85185	90.6075	2.3688
32.3484	89.5787	0.684889	91.0087	2.77938	90.7068	2.34842
32.4625	89.5546	0.808349	91.0751	2.77822	90.5898	2.32926
32.5766	89.5877	0.729002	91.1354	2.66334	90.6566	2.36109
32.6908	89.5369	0.752123	91.2035	2.73519	90.6819	2.21075
32.8049	89.6403	0.725598	91.2	2.5774	90.7976	2.2287
32.919	89.724	0.76809	91.2523	2.79257	90.7448	2.06845
33.0331	89.7602	0.679591	91.184	2.73421	90.773	2.02849
33.1472	89.8187	0.672801	91.0792	2.86617	90.8239	1.95552
33.2613	89.8955	0.679754	90.9776	2.79748	90.8167	1.87483
33.3755	89.9253	0.476615	90.9689	2.55695	90.8447	1.73795
33.4896	90.0036	0.426394	90.97	2.62841	90.8717	1.66671
33.6037	89.8921	0.436017	90.806	2.62383	90.9439	1.75352
33.7178	89.9277	0.432659	90.8057	2.61822	90.983	1.77742
33.8319	89.9347	0.404379	90.7388	2.43743	90.8658	1.80055
33.946	89.9939	0.276453	90.793	2.35862	90.8302	1.82663
34.0602	89.9781	0.345324	90.8379	2.39117	90.8417	2.05754
34.1743	90.0778	0.321129	90.8766	2.31123	90.8242	2.01484
34.2884	89.9952	0.454655	90.932	2.51967	90.805	2.01158
34.4025	90.1473	0.404665	90.979	2.56071	90.8839	1.97683
34.5166	89.9021	0.409369	91.0332	2.41165	90.9286	1.92133
34.6307	89.9789	0.327774	91.0292	2.34815	90.9438	1.90059
34.7449	89.7841	0.280623	91.0481	2.51208	90.9924	1.93852
34.859	89.7391	0.202031	91.0437	2.58014	91.0253	1.86437
34.9731	89.8874	0.202505	91.1971	2.53702	91.1006	1.97492
35.0872	89.9381	0.175272	91.2329	2.55551	91.1547	1.98375
35.2013	89.8885	0.357513	91.1419	2.55698	91.1357	2.05785
35.3154	90.001	0.252166	91.0636	2.43861	91.2167	1.9933
35.4296	90.0456	0.424936	90.9996	2.3979	91.2357	2.11067
35.5437	90.1812	0.286333	90.9833	2.38795	91.3629	2.00293
35.6578	90.045	0.551978	90.9094	2.54967	91.3247	2.06989
35.7719	90.1202	0.525695	90.9432	2.56395	91.4221	2.01797
35.886	90.116	0.530932	91.0046	2.51584	91.5022	1.99057
36.0001	90.2777	0.364955	90.9795	2.66371	91.4933	2.00437
36.1143	90.1365	0.393507	90.9344	2.58861	91.4217	1.78158
36.2284	90.2101	0.285635	90.9329	2.78439	91.3681	1.77317
36.3425	90.8141	0.869267	91.0005	2.41596	91.2751	1.69431
36.4566	91.8843	2.64832	91.0527	2.59303	91.1818	1.75247
36.5707	93.9814	6.09851	90.9403	2.31766	91.3224	1.74228
36.6848	96.3604	10.1304	90.9928	2.38991	91.3154	1.75762
36.799	97.1456	11.4599	91.0243	2.23569	91.1726	1.78255
36.9131	97.7777	12.3486	91.0529	2.25199	91.1685	1.90756
37.0272	97.2389	11.3009	91.0999	2.21299	91.1084	2.03746
37.1413	96.4555	9.64528	91.0893	2.2932	91.1102	2.15346
37.2554	94.797	6.97898	91.2206	2.17884	91.0047	2.10368
37.3695	93.4281	4.53941	91.277	2.22202	91.0325	2.21143
37.4837	92.1937	2.7983	91.3262	2.13441	90.9852	2.23909
37.5978	90.9598	0.937632	91.4352	2.24152	91.0308	2.23749
37.7119	90.923	0.974144	91.4499	2.18137	90.9774	2.18861
37.826	90.898	1.10618	91.5054	2.23648	91.0009	2.23494
37.9401	91.0391	1.11818	91.6048	2.04692	91.0826	2.14523
38.0542	91.0985	1.14321	91.6869	2.07226	91.1123	2.07163
38.1684	91.1077	1.1185	91.7201	2.0585	91.149	2.16253
38.2825	91.2099	1.26055	91.7282	2.05725	91.1876	2.16215
38.3966	90.6717	0.419081	91.7398	2.09692	91.2541	2.27237
38.5107	90.2627	0.587424	91.7431	2.26307	91.2959	2.29143
38.6248	90.2428	0.79622	91.5053	2.28977	91.3576	2.34299
38.7389	90.2994	0.764763	91.4291	2.33165	91.3938	2.34614
38.8531	90.3029	0.739731	91.5195	2.16795	91.3881	2.42556
38.9672	90.3464	0.760646	91.5107	2.20177	91.4032	2.38235
39.0813	90.3408	0.813451	91.409	2.20896	91.4501	2.44672
39.1954	90.3597	0.843485	91.4397	2.23658	91.4939	2.37639
39.3095	90.3425	0.832507	91.2688	2.21035	91.3224	2.41026
39.4236	90.3127	0.79331	91.3101	2.27148	91.318	2.39316
39.5378	90.4447	0.895201	91.2369	2.27104	91.2031	2.57627
39.6519	90.5108	0.789264	91.2569	2.28099	91.1655	2.62599
39.766	90.4821	0.949929	91.2502	2.43906	91.0974	2.47316
39.8801	90.5012	0.964687	91.2764	2.47042	91.1172	2.4171
39.9942	90.4836	1.14526	91.3174	2.40888	91.1055	2.47699
40.1083	90.5183	1.17909	91.3758	2.35279	91.2436	2.52235
40.2225	90.5606	1.26546	91.4368	2.26875	91.2588	2.32399
40.3366	90.6604	1.28106	91.5126	2.2707	91.3797	2.35479
40.4507	90.6122	1.29331	91.636	2.13893	91.3428	2.35855
40.5648	90.6107	1.21405	91.7417	2.11129	91.4116	2.4486
40.6789	90.5882	1.13694	91.595	1.90719	91.4205	2.28106
40.793	90.5857	1.06546	91.5009	1.75056	91.4764	2.318
40.9072	90.6303	1.09724	91.5477	1.7541	91.4186	2.3349
41.0213	90.6504	1.01213	91.5603	1.65121	91.5	2.4014
41.1354	90.5704	0.973583	91.6306	1.69626	91.5299	2.22224
41.2495	90.6384	0.92818	91.6873	1.67763	91.6271	2.21809
41.3636	90.6838	1.01109	91.5632	1.82805	91.5877	2.15885
41.4777	90.6979	0.956682	91.5921	1.92004	91.5987	2.2214
41.5919	90.7039	0.721372	91.4344	2.01854	91.6013	2.07596
41.706	90.687	0.592801	91.4474	2.05172	91.6059	2.05728
41.8201	90.7036	0.666194	91.4232	1.97037	91.6184	2.06717
41.9342	90.7291	0.653578	91.408	1.98005	91.7017	2.09158
42.0483	90.6221	0.605966	91.3815	2.09712	91.6291	2.15607
42.1624	90.6248	0.525402	91.405	2.0253	91.6626	2.23438
42.2766	90.6654	0.512021	91.488	1.99199	91.5641	2.39213
42.3907	90.7594	0.449884	91.506	1.95253	91.531	2.39689
42.5048	90.7337	0.574428	91.5871	2.13774	91.4735	2.57795
42.6189	90.8164	0.544897	91.6251	2.12125	91.5297	2.5712
42.733	90.6993	0.56312	91.7075	2.04583	91.4961	2.4364
42.8471	90.5524	0.569707	91.7802	2.09385	91.5089	2.47439
42.9613	90.4692	0.628988	91.8111	2.11934	91.5905	2.44668
43.0754	90.4856	0.567787	91.8256	2.048	91.7058	2.41699
43.1895	90.4363	0.596092	91.9298	2.14541	91.5992	2.42157
43.3036	90.5005	0.674474	91.9264	2.20206	91.674	2.43958
43.4177	90.5439	0.75398	92.0467	2.20687	91.753	2.53392
43.5318	90.6239	0.782972	92.1556	2.18175	91.859	2.51302
43.646	90.4698	0.810814	91.9931	2.18585	91.9174	2.75553
43.7601	90.5335	0.820048	91.9403	2.18466	92.0321	2.72875
43.8742	90.5836	0.853847	91.8334	2.16771	91.9546	2.71352
43.9883	90.6305	0.744213	91.8223	2.09007	91.916	2.6413
44.1024	90.5612	0.966891	91.703	2.24018	91.939	2.68331
44.2165	90.5556	0.911139	91.7588	2.1693	91.9785	2.69963
44.3307	90.6062	1.03265	91.8506	2.13772	91.9704	2.62986
44.4448	90.6155	1.0794	91.8518	2.05964	91.8631	2.5524
44.5589	90.642	1.13653	91.8365	2.12781	91.7487	2.44811
44.673	90.6839	1.17551	91.8223	2.18818	91.6586	2.3588
44.7871	90.7113	1.21465	91.7939	2.16605	91.5281	2.26969
44.9012	90.7585	1.38254	91.8065	2.09409	91.5317	2.23432
45.0154	90.8434	1.36792	91.8176	2.02515	91.5129	2.24122
45.1295	90.8916	1.29261	91.8245	2.03492	91.4842	2.20873
45.2436	90.8795	1.33441	91.8326	2.01952	91.484	2.15633
45.3577	90.9207	1.31341	91.8494	2.01942	91.4716	2.13766
45.4718	91.0138	1.37449	91.8636	2.00328	91.4074	2.20433
45.5859	91.0895	1.35599	91.8866	2.02052	91.3995	2.28364
45.7001	91.2511	1.41454	91.9473	2.03676	91.4042	2.31194
45.8142	91.4485	1.50382	91.9381	2.06646	91.3858	2.38763
45.9283	92.236	2.12941	91.9812	2.04072	91.3731	2.35282
46.0424	92.9502	2.8086	91.9446	2.10685	91.4759	2.42846
46.1565	94.4177	3.91652	92.0017	2.10852	91.5304	2.38705
46.2706	95.9342	5.0791	92.03	2.11225	91.5632	2.34329
46.3848	97.822	6.20269	91.9987	2.09551	91.6034	2.41755
46.4989	99.5592	7.29859	91.964	2.15195	91.644	2.4272
46.613	101.722	8.05506	91.8751	2.20689	91.7485	2.45339
46.7271	103.902	8.81521	91.7819	2.24735	91.8206	2.46588
46.8412	106.145	9.53663	91.6375	2.35522	91.7299	2.4033
46.9553	108.42	10.1271	91.5673	2.36098	91.8144	2.44253
47.0695	110.866	10.5186	91.5375	2.33205	91.8508	2.49822
47.1836	113.365	10.9458	91.4911	2.32477	91.8673	2.54254
47.2977	115.701	11.2837	91.5537	2.11595	91.8603	2.60952
47.4118	118.124	11.501	91.5303	2.17172	91.8193	2.5889
47.5259	120.734	11.4358	91.5853	2.22766	91.6492	2.57266
47.64	123.292	11.5497	91.656	2.24021	91.6441	2.57469
47.7542	125.442	11.4824	91.6249	2.24487	91.5906	2.6973
47.8683	127.818	11.1739	91.6626	2.26686	91.6036	2.82568
47.9824	129.977	10.9946	91.8334	2.37737	91.5656	2.76619
48.0965	132.062	10.6283	91.9577	2.38986	91.5701	2.81176
48.2106	133.996	10.2852	92.1148	2.31019	91.6394	2.88726
48.3247	135.972	9.93202	92.2473	2.23164	91.7119	2.94862
48.4389	137.741	9.34293	92.5416	2.27145	91.7126	2.76503
48.553	139.497	8.93332	92.8942	2.29386	91.7354	2.69905
48.6671	141.031	8.43098	93.4327	2.24563	91.7066	2.66792
48.7812	142.634	7.95545	93.9469	2.23864	91.7003	2.62693
48.8953	143.824	7.48593	94.3809	2.02515	91.7133	2.59532
49.0094	145.283	6.9755	94.9569	1.88551	91.7636	2.52226
49.1236	146.581	6.54955	95.7855	1.83654	91.7229	2.44278
49.2377	147.908	6.06726	96.6777	1.85669	91.7368	2.47315
49.3518	149.004	5.71465	97.7296	1.808	91.8649	2.51822
49.4659	150.114	5.23471	98.933	1.88403	91.8985	2.64656
49.58	151.151	4.91424	100.267	1.89382	92.0058	2.40113
49.6941	152.108	4.50006	101.461	2.03058	91.9534	2.49732
49.8083	152.932	4.11228	102.81	2.18709	91.8894	2.42601
49.9224	153.718	3.72504	104.195	2.29764	91.8423	2.30937
50.0365	154.359	3.16106	105.49	2.33176	91.7841	2.23917
50.1506	155.042	2.80511	106.877	2.34714	91.7488	2.26258
50.2647	155.529	2.6027	108.176	2.33813	91.7143	2.31685
50.3788	156.018	2.39301	109.446	2.35995	91.7101	2.3673
50.493	156.381	2.13418	110.679	2.40731	91.853	2.42228
50.6071	156.808	1.86326	111.924	2.38533	91.8501	2.55718
50.7212	157.185	1.69249	113.085	2.3537	91.7862	2.56099
50.8353	157.502	1.52173	114.224	2.29324	91.7376	2.53804
50.9494	157.708	1.37216	115.234	2.48265	91.8727	2.68699
51.0635	157.888	1.2986	116.292	2.41763	91.9203	2.62501
51.1777	158.029	1.16208	117.21	2.45083	91.9251	2.49654
51.2918	158.068	1.13259	118.1	2.46586	91.9837	2.63951
51.4059	158.182	0.961841	118.853	2.502	91.9741	2.5215
51.52	158.238	0.922358	119.676	2.57276	91.9592	2.48202
51.6341	158.304	0.898691	120.31	2.63334	92.0047	2.48374
51.7482	158.441	0.931139	120.987	2.73481	91.9595	2.52334
51.8624	158.539	0.860551	121.498	2.71614	91.9578	2.46967
51.9765	158.588	0.839734	121.98	2.783	91.9013	2.43077
52.0906	158.639	0.872027	122.443	2.94708	91.8771	2.41531
52.2047	158.706	0.937089	122.733	2.98827	91.8023	2.47452
52.3188	158.808	0.894872	123.084	2.96978	91.8584	2.37726
52.4329	158.868	0.951136	123.345	2.98801	91.8972	2.30933
52.5471	158.876	1.09351	123.581	3.08138	91.9604	2.38177
52.6612	158.931	1.32996	123.932	3.0331	91.945	2.45242
52.7753	159.05	1.27388	124.192	3.119	91.9366	2.41104
52.8894	159.077	1.43164	124.409	3.27642	91.9572	2.40274
53.0035	159.109	1.31411	124.591	3.29837	92.9419	3.16881
53.1176	159.092	1.39461	124.881	3.17898	94.1553	5.1696
53.2318	159.171	1.43247	125.024	3.16297	96.1943	8.50739
53.3459	159.166	1.48182	125.028	2.8209	97.8826	11.2407
53.46	159.266	1.4219	125.108	2.89496	99.8117	14.4715
53.5741	159.349	1.48953	125.212	2.67851	101.623	17.7
53.6882	159.475	1.55945	125.298	2.57954	109.534	31.315
53.8023	159.538	1.57095	125.192	2.30344	117.407	44.8348
53.9165	159.66	1.56724	125.237	2.38235	112.144	35.7708
54.0306	159.68	1.54833	125.22	2.27848	107.389	27.741
54.1447	159.67	1.52392	125.242	2.20664	110.079	32.2305
54.2588	159.5	1.50824	125.387	2.14337	112.68	36.9315
54.3729	159.564	1.57382	125.37	2.06075	112.414	36.3535
54.487	159.524	1.74083	125.416	2.05308	111.8	35.2925
54.6012	159.59	1.75594	125.376	2.07993	107.199	27.1803
54.7153	159.694	1.8805	125.427	2.14068	102.158	18.6907
54.8294	159.777	1.94203	125.488	2.12901	97.9982	11.4987
54.9435	159.846	1.90693	125.499	2.12282	94.1086	4.88195
55.0576	160.04	1.95622	125.449	2.18916	92.5981	2.50176
55.1717	160.144	1.93404	125.191	2.2933	91.2578	1.76346
55.2859	160.216	2.03943	125.129	2.40975	91.6313	1.78327
55.4	160.347	1.93254	125.037	2.26219	92.019	1.84806
55.5141	160.531	1.97868	124.975	2.31638	92.1552	1.99695
55.6282	160.625	1.97175	124.955	2.06388	92.223	2.23492
55.7423	160.723	1.9829	124.858	2.01389	92.3227	2.12284
55.8564	160.806	1.9961	124.822	1.98442	92.2338	2.19814
55.9706	160.95	1.9354	124.759	2.01529	92.1998	2.1436
56.0847	160.99	2.06349	124.756	1.86379	92.031	2.15114
56.1988	161.098	2.0667	124.7	1.76654	91.9841	2.24421
56.3129	161.03	2.22782	124.673	1.89412	91.9913	2.25199
56.427	161.135	2.30794	124.659	1.90446	91.9227	2.27645
56.5411	161.13	2.60755	124.686	1.74585	91.8577	2.21727
56.6553	161.214	2.68393	124.645	1.77346	91.9364	2.22181
56.7694	161.235	2.68101	124.579	1.69685	91.979	2.19753
56.8835	161.35	2.72461	124.538	1.72352	92.0171	2.20264
56.9976	161.399	2.81061	124.629	1.62754	92.0789	1.9751
57.1117	161.537	2.78238	124.633	1.65499	92.1073	2.02437
57.2258	161.561	2.84569	124.611	1.65128	92.129	2.04522
57.34	161.666	2.78643	124.617	1.47132	92.1479	2.13634
57.4541	161.711	2.72671	124.572	1.44353	92.1526	1.95559
57.5682	161.829	2.65877	124.498	1.28713	92.1407	1.96315
57.6823	161.936	2.76652	124.364	1.23392	92.0062	2.13784
57.7964	161.997	2.7578	124.418	1.18458	92.052	2.15858
57.9105	162.09	2.74879	124.442	1.05924	92.0464	2.08703
58.0247	162.233	2.62241	124.416	1.05946	92.0638	2.1157
58.1388	162.291	2.80173	124.421	1.03825	92.0247	2.15741
58.2529	162.455	2.77806	124.337	1.09237	92.0925	2.14566
58.367	162.528	2.73913	124.207	1.33654	91.9883	2.0579
58.4811	162.654	2.71722	124.207	1.35097	92.0621	2.02017
58.5952	162.71	2.63901	124.163	1.3389	92.0294	1.97565
58.7094	162.833	2.58448	124.106	1.2836	92.0899	1.88488
58.8235	162.808	2.63008	124.141	1.37525	92.1243	1.91196
58.9376	162.902	2.53459	124.141	1.36248	92.2026	1.93958
59.0517	162.936	2.54298	124.177	1.26024	92.1891	2.06731
59.1658	163.097	2.38537	124.167	1.2428	92.1031	2.09152
59.2799	163.044	2.55654	124.204	1.47718	91.9789	2.31567
59.3941	163.135	2.46916	124.16	1.47545	92.0313	2.2911
59.5082	163.036	2.60392	124.198	1.41246	92.0878	2.22272
59.6223	163.087	2.50087	124.14	1.37811	92.053	2.24491
59.7364	162.96	2.57338	124.108	1.42779	92.0538	2.28539
59.8505	162.999	2.51087	124.051	1.48144	92.1247	2.21756
59.9646	162.942	2.48043	124.05	1.60595	92.0587	2.34295
60.0788	162.983	2.48254	124.005	1.67852	92.1207	2.29541
60.1929	163.01	2.62706	123.965	1.79801	92.1413	2.31057
60.307	163.113	2.55905	123.942	1.80388	92.2036	2.25841
60.4211	163.102	2.74531	123.842	1.9637	92.2176	2.29049
60.5352	163.212	2.60005	123.743	1.97286	92.273	2.27502
60.6493	163.229	2.81905	123.481	1.98489	92.237	2.30952
60.7635	163.367	2.70147	123.468	1.95714	92.277	2.28361
60.8776	163.37	2.90973	123.219	2.17768	92.2464	2.3197
60.9917	163.492	2.7931	123.282	2.04777	92.2744	2.33558
61.1058	163.658	2.93607	123.369	1.85988	92.3601	2.34698
61.2199	163.644	2.94919	123.387	1.93915	92.4441	2.37752
61.334	163.757	3.07215	123.308	1.76827	92.4037	2.45102
61.4482	163.815	2.99824	123.36	1.87637	92.3624	2.38216
61.5623	163.824	3.04111	123.239	1.8623	92.2782	2.32132
61.6764	163.744	2.94846	123.258	1.94759	92.1719	2.16213
61.7905	163.816	3.23094	123.311	1.70973	92.0922	2.12984
61.9046	163.859	3.09173	123.257	1.81534	92.0764	2.10701
62.0187	163.707	3.10103	123.19	1.82004	92.0741	2.06539
62.1329	163.747	2.98331	123.23	1.8085	92.1573	2.10783
62.247	163.764	3.07196	123.2	1.73688	92.1116	2.08387
62.3611	163.809	2.96066	123.183	1.76858	92.1476	2.10275
62.4752	163.882	3.00739	123.159	1.6538	92.1141	2.08128
62.5893	163.865	2.89154	123.167	1.70502	92.1526	2.1639
62.7034	163.914	2.85518	123.199	1.68483	92.1138	2.08743
62.8176	163.886	2.7388	123.194	1.74919	92.1646	2.14832
62.9317	163.756	2.80042	123.185	1.62913	92.1711	2.2493
63.0458	163.801	2.85862	123.197	1.68827	92.1803	2.30313
63.1599	163.732	2.82736	123.256	1.70002	92.1996	2.27516
63.274	163.751	2.8047	123.25	1.7047	92.2814	2.27725
63.3881	163.786	2.95929	123.394	1.74505	92.238	2.30919
63.5023	163.875	2.91899	123.373	1.69525	92.2686	2.29872
63.6164	163.785	3.04985	123.379	1.81047	92.3612	2.39591
63.7305	163.941	2.9954	123.438	1.75601	92.3584	2.35865
63.8446	163.906	2.9504	123.467	1.75506	92.4054	2.34072
63.9587	164.023	3.03977	123.441	1.79421	92.4532	2.34881
64.0728	164.053	3.05297	123.315	1.87179	92.4712	2.36541
64.187	164.124	3.13421	123.262	1.9222	92.5306	2.41018
64.3011	164.105	3.08209	123.185	1.81132	92.6033	2.55446
64.4152	164.153	3.10923	123.136	1.82239	92.6399	2.54522
64.5293	164.123	3.11149	123.193	1.70529	92.6176	2.70162
64.6434	164.204	3.19016	123.178	1.66972	92.6638	2.64551
64.7575	164.124	3.17757	123.085	1.6721	92.5083	2.65939
64.8717	164.18	3.16624	123.137	1.74131	92.5054	2.67265
64.9858	164.212	3.21774	123.119	1.80069	92.5343	2.6685
65.0999	164.281	3.27809	123.195	1.69741	92.474	2.72492
65.214	164.28	3.27566	123.283	1.68342	92.3661	2.60906
65.3281	164.269	3.45098	123.269	1.73346	92.4157	2.65322
65.4422	164.269	3.54873	123.157	1.64981	92.2922	2.53582
65.5564	164.284	3.63401	123.171	1.60345	92.3947	2.59045
65.6705	164.223	3.63616	123.186	1.51549	92.349	2.43582
65.7846	164.299	3.70399	123.269	1.59745	92.4128	2.39636
65.8987	164.308	3.90937	123.278	1.43814	92.3088	2.35225
66.0128	164.325	3.88684	123.324	1.4211	92.3648	2.35272
66.1269	164.252	3.83139	123.321	1.42764	92.3084	2.19865
66.2411	164.289	3.78746	123.249	1.29963	92.3785	2.21034
66.3552	164.354	3.80115	123.175	1.20893	92.272	2.1439
66.4693	164.369	3.7942	123.24	1.15073	92.3273	2.1485
66.5834	164.418	3.69934	123.174	1.08181	92.3351	2.12252
66.6975	164.431	3.69327	123.223	1.04458	92.3381	2.17812
66.8116	164.444	3.63186	123.283	1.13739	92.3827	2.12235
66.9258	164.537	3.70557	123.276	1.08011	92.4749	2.07836
67.0399	164.578	3.68688	123.051	1.2546	92.4792	2.11664
67.154	164.62	3.74633	123.017	1.33287	92.437	2.07303
67.2681	164.643	3.79861	122.868	1.47964	92.3538	1.94972
67.3822	164.747	3.7256	122.789	1.45105	92.3814	1.85139
67.4963	164.704	3.80564	122.688	1.50863	92.2495	1.83031
67.6105	164.772	3.78568	122.603	1.50027	92.3205	1.79814
67.7246	164.745	3.80137	122.503	1.52239	92.4673	1.86485
67.8387	164.762	3.7029	122.434	1.48812	92.4926	1.88052
67.9528	164.724	3.40828	122.453	1.39422	92.4631	1.94319
68.0669	164.785	3.3933	122.381	1.33114	92.3914	2.01612
68.181	164.765	3.4261	122.379	1.43413	92.338	2.17278
68.2952	164.838	3.51048	122.336	1.43318	92.3903	2.19662
68.4093	164.963	3.05227	122.346	1.50145	92.3135	2.17236
68.5234	164.896	3.2884	122.343	1.40906	92.3098	2.14953
68.6375	164.528	3.60469	122.365	1.40478	92.3564	2.21289
68.7516	164.664	3.5674	122.383	1.3835	92.3792	2.1277
68.8657	164.397	3.58471	122.404	1.54075	92.3507	2.33934
68.9799	164.545	3.57969	122.404	1.55137	92.4567	2.2618
69.094	164.62	3.70398	122.529	1.57557	92.5086	2.28424
69.2081	164.69	3.61675	122.447	1.64655	92.5324	2.23827
69.3222	164.67	3.73452	122.531	1.90754	92.5801	2.33076
69.4363	164.717	3.6297	122.529	1.86626	92.6114	2.30208
69.5504	164.633	3.48944	122.548	1.99775	92.6448	2.35008
69.6646	164.614	3.46466	122.503	2.07435	92.6725	2.35328
69.7787	164.606	3.49561	122.446	2.02701	92.6918	2.35672
69.8928	164.58	3.39895	122.373	2.00183	92.7165	2.39088
70.0069	164.474	3.54199	122.293	2.05618	92.6098	2.45045
70.121	164.458	3.43468	122.303	2.00121	92.7005	2.39122
70.2351	164.422	3.62445	122.238	2.05291	92.722	2.50592
70.3493	164.367	3.48613	122.273	2.1152	92.7777	2.5036
70.4634	164.308	3.57156	122.2	1.92609	92.7978	2.44709
70.5775	164.335	3.48368	122.227	2.05234	92.8183	2.43966
70.6916	164.227	3.61375	122.091	1.98769	92.7611	2.3081
70.8057	164.248	3.56998	122.076	2.18297	92.7807	2.34155
70.9198	164.218	3.65045	122.128	2.05822	92.7732	2.23356
71.034	164.263	3.63525	122.107	2.127	92.7347	2.22765
71.1481	164.188	3.67462	122.007	1.94927	92.7646	2.34038
71.2622	164.215	3.65554	122.028	2.05284	92.7865	2.30661
71.3763	164.241	3.74283	122.046	1.95992	92.6576	2.25415
71.4904	164.257	3.80535	122.095	2.00683	92.6836	2.27813
71.6045	164.269	3.70367	122.118	2.05702	92.7155	2.40714
71.7187	164.3	3.69435	122.117	2.11671	92.7275	2.49468
71.8328	164.348	3.69247	122.164	2.09574	92.6708	2.43769
71.9469	164.296	3.58385	122.226	2.16755	92.7336	2.44076
72.061	164.23	3.58227	122.265	2.24312	92.6586	2.50454
72.1751	164.228	3.50386	122.321	2.25097	92.7426	2.52875
72.2892	164.235	3.51927	122.274	2.21462	92.7611	2.512
72.4034	164.157	3.47565	122.339	2.25294	92.8655	2.59543
72.5175	164.173	3.55802	122.379	2.28184	92.9652	2.59704
72.6316	164.186	3.55668	122.436	2.28816	93.0478	2.53783
72.7457	164.16	3.53028	122.446	2.29291	93.1266	2.6084
72.8598	164.161	3.64065	122.503	2.28117	93.1009	2.57176
72.9739	164.127	3.61237	122.546	2.19593	93.1414	2.51769
73.0881	164.126	3.54405	122.535	2.2976	93.2564	2.57838
73.2022	164.171	3.49233	122.539	2.36656	93.2549	2.48308
73.3163	164.195	3.462	122.485	2.4393	93.3385	2.45444
73.4304	164.206	3.45624	122.432	2.51747	93.3536	2.3993
73.5445	164.202	3.47854	122.311	2.57289	93.1578	2.37091
73.6586	164.232	3.46013	122.165	2.64602	93.1554	2.39585
73.7728	164.239	3.32811	122.048	2.6767	93.1383	2.44344
73.8869	164.325	3.36637	121.887	2.58859	93.0828	2.35821
74.001	164.323	3.306	121.9	2.65199	93.1473	2.33202
74.1151	164.315	3.25512	121.847	2.72887	93.1609	2.32846
74.2292	164.283	3.31029	121.819	2.87862	93.0916	2.31693
74.3433	164.324	3.28831	121.774	2.65695	92.9783	2.25209
74.4575	164.318	3.23745	121.726	2.72074	92.8858	2.35927
74.5716	164.286	3.20348	121.712	2.89155	92.822	2.4715
74.6857	164.365	3.1637	121.774	2.79173	92.7572	2.46196
74.7998	164.349	3.22886	121.815	2.81015	92.6935	2.52081
74.9139	164.333	3.28786	121.865	2.82949	92.6516	2.49507
75.028	164.39	3.28862	121.935	2.91233	92.6914	2.50304
75.1422	164.324	3.51228	121.916	2.74632	92.6538	2.45087
75.2563	164.308	3.59238	121.929	2.68492	92.6744	2.39453
75.3704	164.316	3.63137	121.886	2.69506	92.7251	2.37031
75.4845	164.315	3.64469	121.85	2.60041	92.7589	2.43375
75.5986	164.333	3.66392	121.783	2.46834	92.7693	2.18759
75.7127	164.316	3.5924	121.758	2.4906	92.8316	2.1965
75.8269	164.402	3.62145	121.815	2.19445	92.877	2.05896
75.941	164.373	3.55489	121.794	2.11221	92.9319	2.0434
76.0551	164.343	3.47455	121.678	1.85168	92.9062	2.08995
76.1692	164.31	3.3953	121.615	1.73805	92.9424	2.15442
76.2833	164.208	3.2694	121.53	1.50172	92.9861	1.95607
76.3974	164.189	3.1711	121.452	1.34785	93.0396	1.99314
76.5116	164.232	3.29331	121.484	1.33723	92.9474	1.98512
76.6257	164.228	3.27563	121.516	1.25041	92.9694	1.98853
76.7398	164.267	3.26661	121.518	1.26055	93.0249	1.90655
76.8539	164.263	3.19268	121.614	1.23212	93.0394	1.94428
76.968	164.301	3.32576	121.538	1.31799	93.0681	1.72435
77.0821	164.4	3.27373	121.55	1.36434	93.1098	1.71059
77.1963	164.388	3.25579	121.378	1.48845	93.1231	1.74773
77.3104	164.483	3.21856	121.289	1.58448	93.1326	1.7602
77.4245	164.545	3.07866	121.247	1.61855	93.1422	1.61269
77.5386	164.589	2.92228	121.229	1.6402	93.1444	1.55457
77.6527	164.595	3.09471	121.196	1.54148	93.1413	1.5565
77.7668	164.646	3.05822	121.152	1.49716	93.1789	1.53787
77.881	164.567	2.99451	121.23	1.57985	93.1661	1.58946
77.9951	164.563	2.86859	121.26	1.47221	93.1933	1.68244
78.1092	164.564	2.81314	121.217	1.46946	93.1147	1.73914
78.2233	164.591	2.6955	121.197	1.37772	93.0586	1.777
78.3374	164.45	2.86986	121.224	1.48428	93.0515	1.9199
78.4515	164.527	2.77538	121.222	1.44175	93.0624	1.87381
78.5657	164.265	2.99081	121.229	1.44968	93.1119	1.76314
78.6798	164.262	2.97405	121.208	1.45242	93.1286	1.7482
78.7939	164.059	3.16528	121.162	1.49745	93.2519	1.73285
78.908	164.078	3.04755	121.145	1.45714	93.3256	1.70834
79.0221	163.823	3.12019	121.234	1.52825	93.3098	1.62538
79.1362	163.822	3.07586	121.208	1.56251	93.3174	1.7099
79.2504	163.8	3.14737	121.261	1.53362	93.3402	1.71479
79.3645	163.865	3.02396	121.279	1.46578	93.348	1.66384
79.4786	163.81	3.2444	121.224	1.57835	93.368	1.84475
79.5927	163.874	3.04911	121.196	1.48146	93.4456	1.78391
79.7068	163.863	3.22367	121.115	1.40709	93.4314	1.92669
79.8209	163.915	3.06079	121.093	1.39423	93.4517	1.93799
79.9351	163.878	3.40165	120.939	1.60658	93.3474	2.02668
80.0492	163.968	3.21119	120.875	1.52002	93.363	2.03944
80.1633	163.916	3.40854	120.989	1.68877	93.3807	2.14964
80.2774	163.899	3.36482	121.009	1.65117	93.3972	2.20696
80.3915	163.892	3.41783	120.931	1.46175	93.3447	2.20368
80.5056	163.862	3.33871	120.959	1.61677	93.3484	2.16607
80.6198	163.833	3.37077	120.865	1.53257	93.2116	2.12933
80.7339	163.789	3.2889	120.836	1.63076	93.1611	2.01462
80.848	163.794	3.39899	120.94	1.52059	93.0069	1.94991
80.9621	163.772	3.29728	120.917	1.65155	92.946	1.8454
81.0762	163.824	3.40202	120.909	1.4285	92.8215	1.75446
81.1903	163.847	3.22587	120.834	1.51945	92.839	1.76936
81.3045	163.86	3.40218	120.868	1.41979	92.8698	1.64916
81.4186	163.936	3.32863	120.821	1.38446	92.9134	1.62942
81.5327	163.873	3.42141	120.887	1.39765	92.8956	1.61708
81.6468	163.925	3.31636	120.816	1.47125	92.9273	1.62966
81.7609	163.927	3.39277	120.752	1.41672	92.8866	1.74938
81.875	163.874	3.36148	120.756	1.41241	92.9126	1.77913
81.9892	163.891	3.21161	120.726	1.40591	92.9135	1.80311
82.1033	163.843	3.21358	120.76	1.41172	92.9157	1.84802
82.2174	163.775	3.29896	120.667	1.42904	92.9168	1.78499
82.3315	163.696	3.25398	120.681	1.44185	92.9674	1.76491
82.4456	163.545	3.1438	120.677	1.51117	92.8602	1.82845
82.5597	163.435	3.14213	120.625	1.55629	92.8949	1.85653
82.6739	163.406	3.17684	120.648	1.59765	92.887	1.81378
82.788	163.374	3.0651	120.571	1.66265	92.9525	1.78082
82.9021	163.322	3.35903	120.636	1.73199	92.9683	1.76586
83.0162	163.355	3.25133	120.613	1.70083	92.9628	1.76927
83.1303	163.291	3.29086	120.599	1.74454	93.0255	1.87676
83.2444	163.367	3.26328	120.639	1.68505	93.0433	1.84819
83.3586	163.376	3.23329	120.619	1.7101	93.0384	1.87798
83.4727	163.42	3.25027	120.63	1.68853	93.0996	1.88121
83.5868	163.396	3.29712	120.46	1.72582	93.0678	1.93576
83.7009	163.427	3.30275	120.43	1.73599	93.1461	1.89723
83.815	163.417	3.32483	120.398	1.84043	93.1091	1.93129
83.9291	163.429	3.40648	120.287	1.80312	93.1491	1.93714
84.0433	163.42	3.34818	120.135	1.80524	93.1955	2.05381
84.1574	163.406	3.33151	120.158	1.78275	93.2449	2.05835
84.2715	163.333	3.40203	120.182	1.77403	93.2698	2.11793
84.3856	163.331	3.3483	120.103	1.75659	93.304	2.1351
84.4997	163.304	3.40725	120.1	1.85995	93.3434	2.25385
84.6138	163.309	3.41837	120.122	1.74703	93.3466	2.20241
84.728	163.241	3.44692	120.003	1.76545	93.352	2.18046
84.8421	163.169	3.39559	120.066	1.81009	93.3589	2.17303
84.9562	163.167	3.42929	119.956	1.70451	93.2928	2.14541
85.0703	163.087	3.32111	119.914	1.70738	93.2554	2.1673
85.1844	163.047	3.24635	119.943	1.6828	93.2739	2.12964
85.2985	163.091	3.29496	119.901	1.61027	93.1664	2.18682
85.4127	163.011	3.26846	119.88	1.67921	93.1181	2.19794
85.5268	163.038	3.33766	119.829	1.6801	93.1348	2.2777
85.6409	162.956	3.42475	119.804	1.62974	93.063	2.29611
85.755	162.915	3.45259	119.772	1.60788	93.0744	2.23815
85.8691	162.862	3.57064	119.744	1.62261	93.0691	2.20039
85.9832	162.873	3.56435	119.758	1.53555	93.1214	2.20879
86.0974	162.883	3.54668	119.784	1.48647	93.1742	2.21266
86.2115	162.795	3.49306	119.854	1.59361	93.1938	2.15757
86.3256	162.785	3.49437	119.903	1.54465	93.2149	2.11102
86.4397	162.735	3.53897	119.987	1.51173	93.2543	2.05193
86.5538	162.678	3.45271	120.046	1.54235	93.3513	2.0545
86.6679	162.662	3.49668	119.935	1.43448	93.3048	2.05881
86.7821	162.594	3.47931	119.918	1.28725	93.3858	2.18965
86.8962	162.612	3.46993	119.824	1.10137	93.3561	1.99387
87.0103	162.6	3.49452	119.73	1.03834	93.4313	2.0817
87.1244	162.492	3.48268	119.773	1.02532	93.4057	2.08615
87.2385	162.538	3.50069	119.855	0.962696	93.4742	2.03702
87.3526	162.534	3.52014	119.758	0.911477	93.4704	2.11289
87.4668	162.558	3.51169	119.892	0.875474	93.511	2.1462
87.5809	162.464	3.3929	119.808	1.01345	93.5219	2.05269
87.695	162.549	3.3561	119.823	0.958918	93.5582	2.05371
87.8091	162.474	3.47441	119.755	1.06272	93.5395	1.94311
87.9232	162.494	3.38175	119.763	1.09869	93.6118	1.9393
88.0373	162.464	3.49758	119.677	1.28364	93.5097	1.83657
88.1515	162.467	3.51589	119.6	1.27381	93.4941	1.84879
88.2656	162.449	3.48358	119.527	1.43715	93.4334	1.71364
88.3797	162.456	3.50806	119.463	1.41459	93.3865	1.68192
88.4938	162.501	3.53509	119.384	1.45151	93.3131	1.59015
88.6079	162.549	3.49836	119.349	1.41549	93.3172	1.504
88.722	162.434	3.59498	119.349	1.47258	93.1259	1.50523
88.8362	162.426	3.55771	119.362	1.49402	93.19	1.39791
88.9503	162.322	3.58561	119.334	1.62973	93.1842	1.49817
89.0644	162.26	3.53217	119.353	1.65531	93.1911	1.50693
89.1785	162.325	3.49262	119.232	1.63083	93.1745	1.56195
89.2926	162.299	3.45505	119.247	1.59069	93.1664	1.64325
89.4067	162.304	3.43868	119.107	1.54383	93.1186	1.56517
89.5209	162.267	3.43276	119.147	1.49547	93.0839	1.70815
89.635	162.228	3.4865	119.085	1.62997	93.0424	1.75348
89.7491	162.245	3.53003	119.105	1.54685	93.0748	1.71993
89.8632	162.178	3.50069	118.961	1.72574	92.9781	1.91174
89.9773	162.161	3.52913	119.009	1.64644	93.0417	1.88428
90.0914	162.067	3.53251	118.899	1.73752	92.949	1.89428
90.2056	162.023	3.48813	118.847	1.65342	92.9885	1.85699
90.3197	161.802	3.61335	118.78	1.70829	93.0531	1.80037
90.4338	161.828	3.45371	118.694	1.64043	93.0961	1.8561
90.5479	161.62	3.60692	118.6	1.64802	93.0899	1.84009
90.662	161.731	3.56758	118.491	1.6454	93.1696	1.81977
90.7761	161.61	3.57713	118.558	1.7942	93.1897	1.91022
90.8903	161.608	3.54691	118.397	1.76811	93.234	1.88263
91.0044	161.583	3.3248	118.52	1.63331	93.2278	1.83723
91.1185	161.611	3.38159	118.414	1.70114	93.2511	1.87216
91.2326	161.577	3.5518	118.387	1.76903	93.2791	1.87392
91.3467	161.648	3.49612	118.303	1.71722	93.3691	1.84263
91.4608	161.523	3.58303	118.298	1.80286	93.3637	1.93086
91.575	161.59	3.55707	118.25	1.81967	93.4308	1.87367
91.6891	161.546	3.72158	118.135	1.7306	93.3902	1.89206
91.8032	161.538	3.59255	118.089	1.72757	93.4399	1.84351
91.9173	161.464	3.80521	117.97	1.87551	93.3912	1.92888
92.0314	161.505	3.63076	117.891	1.85898	93.428	1.91459
92.1455	161.495	3.86577	117.828	1.95873	93.4923	1.91685
92.2597	161.459	3.78418	117.779	2.03313	93.4982	1.95136
92.3738	161.383	3.68394	117.761	1.87119	93.5533	1.94838
92.4879	161.366	3.70423	117.771	1.99783	93.5595	2.02626
92.602	161.334	3.50103	117.795	2.06221	93.594	2.02259
92.7161	161.297	3.46437	117.796	2.08675	93.5505	2.0062
92.8302	161.187	3.48234	117.675	2.0481	93.5114	2.05229
92.9444	161.154	3.46557	117.674	2.18958	93.5594	2.00006
93.0585	161.127	3.50885	117.681	2.09888	93.4382	1.90328
93.1726	161.032	3.33617	117.635	2.23213	93.4627	1.84223
93.2867	160.912	3.34344	117.576	2.05108	93.4423	1.87551
93.4008	160.898	3.25764	117.498	2.14727	93.3953	1.83472
93.5149	160.78	3.37471	117.403	2.07998	93.4157	1.75938
93.6291	160.767	3.27741	117.323	2.14221	93.4295	1.83452
93.7432	160.75	3.4788	117.328	2.07919	93.4013	1.62697
93.8573	160.719	3.51759	117.229	2.11674	93.4548	1.74713
93.9714	160.681	3.46861	117.165	2.06266	93.4769	1.71918
94.0855	160.723	3.55458	117.155	2.10428	93.4676	1.77597
94.1996	160.639	3.4611	117.124	2.15217	93.5013	1.86545
94.3138	160.553	3.50737	117.102	2.21802	93.5216	1.94755
94.4279	160.521	3.4956	117.096	2.19454	93.47	1.92916
94.542	160.454	3.452	117.128	2.24811	93.5054	1.93384
94.6561	160.363	3.34026	117.104	2.25847	93.4923	2.00852
94.7702	160.335	3.36345	117.14	2.37857	93.5549	2.02476
94.8843	160.196	3.41727	117.19	2.30126	93.5781	2.00799
94.9985	159.927	3.32326	117.146	2.50428	93.6803	2.26429

## Sheet: Sheet8
htlv1_ca2_ass_40_50mM MES pH 6, 50mM NaCl.xlsx - Turbidity (unfolding) - Data Points	htlv1_ca2_ass_40_50mM MES pH 6, 50mM NaCl.xlsx - Unnamed: 1	htlv1_ca2_ass_40_50mM MES pH 6, 50mM NaCl.xlsx - Unnamed: 2	htlv1_ntd2_ass_25_50mM MES pH 6, 50mM NaCl.xlsx - Unnamed: 1	htlv1_ntd2_ass_25_50mM MES pH 6, 50mM NaCl.xlsx - Unnamed: 2	htlv1_ctd2_ass_16_50mM MES pH 6, 50mM NaCl.xlsx - Unnamed: 1	htlv1_ctd2_ass_16_50mM MES pH 6, 50mM NaCl.xlsx - Unnamed: 2
T [°C]	Turbidity [mAU]	S.D.	Turbidity [mAU]	S.D.	Turbidity [mAU]	S.D.
15.0017	91.9542	0.116096	91.8461	2.99211	89.3716	1.20559
15.0813	91.8758	0.0512589	91.8824	2.91392	89.3855	1.14269
15.1609	91.6906	0.0280477	91.9486	2.89013	89.3834	1.12233
15.2405	91.6033	0.0271458	91.8631	2.85667	89.5084	1.12956
15.3201	91.6494	0.0069574	91.9273	2.80196	89.5269	1.08738
15.3997	91.4162	0.0567656	91.8625	2.78933	89.4671	1.00861
15.4793	91.5214	0.104661	91.8525	2.76349	89.4969	1.01765
15.5589	91.382	0.0551914	91.9511	2.7014	89.5536	0.923452
15.6385	91.4709	0.0933747	91.8875	2.77303	89.6124	0.882853
15.7181	91.4734	0.0793154	91.866	2.74839	89.6052	0.880257
15.7977	91.5951	0.143134	91.7564	2.87725	89.6226	0.827125
15.8773	91.4821	0.17694	91.7803	2.85654	89.6364	0.891609
15.9569	91.617	0.092422	91.6965	2.92046	89.6487	0.916279
16.0365	91.5498	0.178142	91.6651	2.92255	89.6449	0.920366
16.1161	91.6442	0.045752	91.6192	2.98747	89.7089	0.939924
16.1957	91.5977	0.0296047	91.6115	3.01173	89.6621	0.911658
16.2753	91.6637	0.0414391	91.5309	3.11047	89.6783	0.900684
16.3549	91.614	0.159166	91.4964	3.01588	89.701	0.886173
16.4345	91.7394	0.0592869	91.4727	3.03834	89.6938	0.830268
16.5141	91.7351	3.36911e-05	91.5005	3.02033	89.7206	0.798909
16.5937	91.8197	0.0960128	91.5572	2.99268	89.7287	0.764572
16.6733	91.7086	0.0368661	91.5675	2.99767	89.715	0.820768
16.7529	91.889	0.129795	91.6525	3.01882	89.7392	0.779705
16.8325	91.8567	0.0464726	91.5508	3.05059	89.7129	0.815007
16.9121	91.962	0.0652091	91.6146	2.90625	89.6878	0.817149
16.9917	91.9908	0.104717	91.5301	3.00027	89.6864	0.770707
17.0713	92.0681	0.109275	91.5347	2.90328	89.6812	0.76374
17.1509	92.091	0.223036	91.443	2.96689	89.6666	0.838316
17.2305	92.2026	0.254929	91.429	2.92076	89.6266	0.808914
17.3101	92.1756	0.318223	91.4476	2.9905	89.6386	0.763519
17.3897	92.2256	0.259405	91.3769	3.00588	89.5704	0.684174
17.4693	92.1225	0.159584	91.4995	2.96278	89.5732	0.637004
17.5489	92.181	0.12488	91.4596	2.9734	89.5346	0.570067
17.6285	92.1035	0.00635073	91.4642	2.86604	89.5415	0.564833
17.7081	92.171	0.00936701	91.4846	2.83595	89.5498	0.549687
17.7877	92.0928	0.214598	91.5421	2.81135	89.5313	0.541556
17.8673	92.1918	0.0262958	91.531	2.76562	89.5407	0.467251
17.9469	92.1263	0.25358	91.6207	2.84966	89.5649	0.490174
18.0265	92.1795	0.030918	91.5949	2.80372	89.5521	0.373003
18.1061	92.2013	0.269054	91.6237	2.79757	89.5601	0.529758
18.1857	92.22	0.242021	91.6649	2.66982	89.5906	0.486541
18.2653	92.2163	0.396594	91.7103	2.74019	89.6089	0.454935
18.3449	92.1517	0.550418	91.6997	2.65825	89.6178	0.379174
18.4245	92.0366	0.637417	91.7407	2.78338	89.6411	0.51873
18.5041	91.9357	0.788721	91.783	2.75288	89.6672	0.49814
18.5837	91.8321	0.810217	91.7829	2.83329	89.7043	0.558914
18.6633	91.8433	0.868426	91.8174	2.73216	89.7157	0.605517
18.7429	91.7973	0.706615	91.8776	2.69956	89.757	0.546876
18.8225	91.7932	0.758237	91.9167	2.626	89.7871	0.502916
18.9021	91.8571	0.498783	91.9269	2.62983	89.8111	0.65664
18.9817	91.9032	0.521921	91.9383	2.59272	89.8507	0.582984
19.0613	91.7177	0.382965	92.019	2.56182	89.9234	0.701824
19.1409	91.6971	0.177476	92.0013	2.54724	89.9496	0.707966
19.2205	91.7206	0.545438	91.9127	2.44191	89.9741	0.717077
19.3001	91.829	0.412023	91.9327	2.37484	89.9528	0.654819
19.3797	91.6429	0.486494	91.8879	2.36493	89.9796	0.721507
19.4593	91.6427	0.261285	91.864	2.25164	89.9835	0.702836
19.5389	91.6868	0.540239	91.8618	2.29428	90.0587	0.773128
19.6185	91.6632	0.3441	91.8011	2.11232	90.0756	0.833607
19.6981	91.7057	0.609293	91.828	2.21913	90.0895	0.784975
19.7777	91.7143	0.569259	91.7999	2.22716	90.1452	0.781288
19.8573	91.7368	0.519307	91.8198	2.24118	90.0611	0.802722
19.9369	91.6427	0.441165	91.8121	2.20227	90.0809	0.750532
20.0165	91.6052	0.466318	91.7627	2.27683	90.0188	0.777283
20.0961	91.5331	0.365696	91.7914	2.2431	89.9553	0.837363
20.1757	91.6637	0.408348	91.7639	2.30846	89.9235	0.65123
20.2553	91.6413	0.364246	91.8127	2.39602	89.8762	0.781536
20.3349	91.7014	0.357707	91.804	2.29779	89.803	0.645853
20.4145	91.7964	0.289968	91.8479	2.29984	89.7945	0.73266
20.4941	91.6146	0.337227	91.8876	2.35389	89.7658	0.742061
20.5737	91.6376	0.0634706	91.8868	2.28663	89.7863	0.812881
20.6533	91.4631	0.0611502	91.9072	2.44201	89.7492	0.720571
20.7329	91.356	0.0893798	91.9424	2.47877	89.798	0.762572
20.8125	91.1932	0.0929309	91.9725	2.53808	89.7418	0.608942
20.8921	91.1928	0.0188877	91.9443	2.42233	89.792	0.647709
20.9717	91.1628	0.0431706	92.1262	2.62295	89.7434	0.718268
21.0513	91.2249	0.105723	92.1313	2.46813	89.7848	0.716119
21.1309	91.1823	0.00427648	92.1864	2.64416	89.7241	0.74192
21.2105	91.2781	0.200232	92.2176	2.69665	89.6563	0.880172
21.2901	91.356	0.164355	92.1252	2.70717	89.6929	0.716011
21.3697	91.3512	0.381509	92.117	2.74798	89.6422	0.812565
21.4493	91.4315	0.317611	92.0531	2.54633	89.717	0.769954
21.5289	91.4659	0.494441	91.9548	2.60648	89.6678	0.834087
21.6085	91.5883	0.516846	91.9473	2.64731	89.6939	0.752749
21.6881	91.5772	0.452325	91.9524	2.6402	89.6311	0.839147
21.7677	91.6231	0.681505	91.9186	2.78101	89.7207	0.734963
21.8473	91.64	0.545255	92.0331	2.63333	89.6608	0.791839
21.9269	91.6486	0.792629	91.935	2.62081	89.749	0.762749
22.0065	91.6142	0.735659	92.033	2.52008	89.6999	0.779851
22.0861	91.6566	0.749441	92.0293	2.44276	89.8132	0.77285
22.1657	91.6328	0.767322	92.0527	2.2784	89.7512	0.812911
22.2453	91.7568	0.770403	92.0556	2.45218	89.8042	0.830498
22.3249	91.7467	0.664918	92.105	2.40771	89.7676	0.874193
22.4045	91.7531	0.858139	92.094	2.24115	89.8015	0.935758
22.4841	91.7553	0.898269	92.0274	2.25582	89.7468	1.01371
22.5637	91.875	0.952758	92.0824	2.3248	89.7733	0.957144
22.6433	91.8782	1.09866	91.9542	2.33146	89.7397	1.05273
22.7229	91.935	0.913613	92.0466	2.39362	89.8078	1.01741
22.8025	91.9477	0.934244	92.034	2.39808	89.8166	1.07267
22.8821	92.0144	0.97899	92.0072	2.43591	89.8281	1.05712
22.9617	92.0012	1.10141	92.0103	2.42833	89.8093	1.10103
23.0413	92.0235	1.16147	91.9762	2.56346	89.8681	0.98468
23.1209	92.07	1.347	92.0077	2.6265	89.8395	1.01188
23.2005	92.1168	1.35013	91.914	2.60507	89.8787	0.917645
23.2801	92.1652	1.31751	91.9636	2.6586	89.838	0.833925
23.3597	92.156	1.41368	91.9862	2.6537	89.8049	0.980472
23.4393	92.1957	1.32692	92.0553	2.67475	89.7806	0.954812
23.5189	92.1807	1.47113	91.982	2.61561	89.8513	0.916096
23.5985	92.2225	1.49381	92.014	2.67874	89.8837	0.887755
23.6781	92.0241	1.46259	92.0008	2.62949	89.9176	0.909016
23.7577	91.9316	1.52377	91.9875	2.68284	89.9923	0.872203
23.8373	91.8334	1.39498	91.9678	2.70349	89.9532	0.893409
23.9169	91.7976	1.40384	91.9935	2.7215	90.0142	0.928638
23.9965	91.8532	1.32197	91.9784	2.51867	89.9695	0.895137
24.0761	91.9324	1.50355	92.05	2.51945	90.0374	0.988105
24.1557	91.8832	1.32581	92.0213	2.5386	90.0216	0.751687
24.2353	91.9313	1.49569	92.0391	2.60153	90.0702	0.813677
24.3149	91.9262	1.24918	91.9714	2.63163	90.1057	0.817694
24.3945	92.1535	1.46783	92.0035	2.74892	90.1483	0.936379
24.4741	91.993	1.2347	91.8272	2.76196	90.1265	0.78081
24.5537	92.1629	1.36796	91.909	2.82919	90.1346	0.836534
24.6333	92.0507	1.22566	91.8515	2.84959	90.2233	0.760145
24.7129	92.2246	1.34847	91.8888	2.87085	90.2251	0.754235
24.7925	92.2419	1.24107	91.857	2.85593	90.2273	0.785651
24.8721	92.3168	1.24035	91.9195	2.84356	90.2563	0.887443
24.9517	92.3072	1.22797	91.8479	2.90602	90.2133	0.787062
25.0313	92.3534	1.23214	91.8721	2.88014	90.2188	0.815272
25.1109	92.3005	1.11638	91.8156	2.92821	90.1357	0.827126
25.1905	92.3036	1.28761	91.8273	2.83622	90.1931	0.87567
25.2701	92.1748	0.820438	91.8382	3.06923	90.127	0.858069
25.3497	92.2558	0.891563	91.8413	3.06533	90.0774	0.841602
25.4293	92.2216	0.6884	91.8439	3.11985	90.0632	0.792298
25.5089	92.275	0.854944	91.8148	3.11981	90.0177	0.789948
25.5885	92.1667	0.579375	91.8581	3.14813	89.9724	0.825544
25.6681	92.2295	0.673194	91.8513	3.16031	90.0097	0.797313
25.7477	92.1736	0.467146	91.8935	3.15821	89.9949	0.940712
25.8273	92.2318	0.396858	91.8765	3.15711	90.0367	0.921659
25.9069	92.203	0.423933	91.9635	3.14196	90.0954	0.936631
25.9865	92.271	0.28876	91.9971	3.11872	90.0694	0.89496
26.0661	92.2419	0.459537	92.031	2.98907	90.118	0.987401
26.1457	92.225	0.424255	92.0433	2.94432	90.1412	0.940971
26.2253	92.1003	0.477333	92.1121	3.06788	90.0547	1.0246
26.3049	92.0204	0.400157	92.1664	3.03029	90.0991	0.979799
26.3845	91.927	0.599666	92.1719	3.14865	90.118	1.00737
26.4641	91.9018	0.443776	92.2632	3.16526	90.1352	1.03143
26.5437	91.9057	0.819332	92.2406	3.11446	90.1057	1.0252
26.6233	91.9204	0.782041	92.2753	3.1068	90.1202	0.99942
26.7029	92.009	0.724554	92.372	3.15333	90.1405	1.02788
26.7825	92.017	0.778682	92.3516	3.09419	90.1619	0.919269
26.8621	91.9682	0.585564	92.4313	3.12399	90.1185	1.05339
26.9417	92.0014	0.646419	92.4485	3.14006	90.0903	1.00697
27.0213	91.963	0.642155	92.4396	3.06745	90.08	1.1033
27.1009	92.0602	0.722095	92.4756	3.1173	90.1104	1.0951
27.1805	91.9613	0.780108	92.321	2.87927	90.078	1.04307
27.2601	92.0744	0.796036	92.245	2.87012	90.1429	1.03057
27.3397	91.9482	0.645187	92.2406	2.89628	90.0201	0.99735
27.4193	92.0126	0.504151	92.142	2.80593	90.0232	0.976984
27.4989	91.9814	0.697128	92.1344	2.75342	90.0423	1.0681
27.5785	92.0757	0.655409	92.1159	2.76461	90.0605	1.10948
27.6581	91.9352	0.759668	92.0869	2.79782	90.0549	0.956899
27.7377	92.0135	0.680028	92.0778	2.79267	90.0552	0.969668
27.8173	91.9646	0.846127	92.0208	2.92004	90.0967	0.905693
27.8969	92.0276	0.844198	92.0368	2.9059	90.1052	0.890366
27.9765	91.9067	0.755429	92.0902	2.99031	90.0483	0.913571
28.0561	92.0174	0.800725	92.0252	2.92299	90.0396	0.916109
28.1357	91.918	0.668168	92.0577	3.02278	90.0034	0.939575
28.2153	91.961	0.653714	92.0574	2.94802	89.9592	1.02425
28.2949	91.9521	0.682843	92.0785	3.10821	89.9871	0.939215
28.3745	92.0213	0.747422	92.0476	3.04697	89.8818	0.934736
28.4541	92.0017	0.630509	92.1507	3.08411	89.9062	1.0272
28.5337	92.0346	0.645297	92.1207	2.98636	89.8727	1.0019
28.6133	91.9346	0.413127	92.2467	3.10688	89.8991	0.983893
28.6929	91.8768	0.358071	92.2265	3.04524	89.9166	1.03133
28.7725	91.9287	0.338501	92.2425	3.08625	89.8814	0.962831
28.8521	91.8187	0.250887	92.2347	3.09711	89.9905	1.04739
28.9317	91.8181	0.408349	92.2968	3.1519	89.9185	1.01203
29.0113	91.7751	0.29642	92.2734	3.11247	89.9755	1.10138
29.0909	91.7778	0.394689	92.3595	3.19863	90.0159	1.07931
29.1705	91.7872	0.304511	92.3791	3.13924	90.0513	1.14166
29.2501	91.7942	0.371251	92.4283	3.16506	90.0395	1.03992
29.3297	91.816	0.365475	92.4418	3.23776	90.0527	1.12081
29.4093	91.769	0.622819	92.3551	3.12376	90.0225	0.94465
29.4889	91.7975	0.708564	92.2462	3.18948	90.0205	1.03232
29.5685	91.8036	0.69807	92.306	3.19545	89.9798	0.934267
29.6481	91.8319	0.714774	92.2376	3.25967	90.0135	0.973201
29.7277	91.7286	0.686435	92.3299	3.20733	89.9651	0.848838
29.8073	91.7524	0.7126	92.3826	3.27967	90.0103	0.937486
29.8869	91.8632	0.739561	92.2715	3.21229	90.0881	0.867596
29.9665	91.8386	0.872456	92.2495	3.1753	90.1746	0.926848
30.0461	91.9963	0.60366	92.1882	3.18799	90.0954	1.01012
30.1257	92.0168	0.551497	92.1748	3.14139	90.1319	1.20055
30.2053	92.095	0.704787	92.0575	2.9353	90.1358	1.22652
30.2849	92.0599	0.779166	92.0711	2.97969	90.1334	1.30622
30.3645	92.2443	0.88123	91.8225	2.95774	90.1972	1.28237
30.4441	92.2056	0.858473	91.8002	2.98518	90.2175	1.31374
30.5237	92.3085	0.867323	91.9101	2.9214	90.1332	1.47989
30.6033	92.2974	0.762365	91.8895	2.95276	90.1935	1.46705
30.6829	92.2909	1.09516	91.9087	2.94611	90.2147	1.48917
30.7625	92.2733	1.22194	91.9399	2.99793	90.158	1.46588
30.8421	92.3103	1.05937	91.9664	2.90077	90.1328	1.49525
30.9217	92.3851	1.08782	91.9572	2.96023	90.1288	1.48236
31.0013	92.2947	1.17595	92.0356	2.73471	90.0246	1.50133
31.0809	92.2965	1.12972	92.0769	2.81124	90.0084	1.54255
31.1605	92.2393	1.05165	92.0936	2.77027	90.0749	1.44469
31.2401	92.1682	1.21719	92.1161	2.84257	90.0626	1.46111
31.3197	92.0163	0.925266	92.164	2.75615	90.0983	1.41083
31.3993	91.9286	1.18858	92.2039	2.79111	90.1173	1.37324
31.4789	91.9453	0.869514	92.2141	2.69425	90.1863	1.45756
31.5585	91.8865	1.08918	92.2941	2.68435	90.222	1.50181
31.6381	91.8115	1.13423	92.2944	2.72999	90.2457	1.3636
31.7177	91.8581	1.13792	92.341	2.70611	90.2601	1.37537
31.7973	91.8213	1.06658	92.2638	2.66871	90.3048	1.25851
31.8769	91.8337	1.10227	92.2626	2.73241	90.3274	1.30722
31.9565	91.767	1.03488	92.1818	2.77602	90.4356	1.35904
32.0361	91.8321	1.01285	92.1974	2.8421	90.4585	1.38261
32.1157	91.7361	1.09882	92.0769	2.97656	90.3605	1.3331
32.1953	91.803	1.0829	92.0624	2.96364	90.3424	1.3356
32.2749	91.7408	0.924747	92.0001	2.95215	90.4482	1.32716
32.3545	91.794	1.02316	91.9815	2.92171	90.4652	1.31497
32.4341	91.7258	0.89366	91.9834	2.95376	90.4598	1.39031
32.5137	91.8113	0.904608	92.0127	2.95217	90.4707	1.36545
32.5933	91.779	0.851041	92.0601	2.98652	90.5102	1.4267
32.6729	91.8051	0.967721	92.0571	2.91437	90.4779	1.44641
32.7525	91.8392	0.744403	92.0867	2.90397	90.4021	1.24684
32.8321	91.8898	0.86787	92.1646	2.7947	90.3404	1.22119
32.9117	91.902	0.631326	92.123	2.86981	90.2651	1.20014
32.9913	91.8829	0.681632	92.1624	2.79633	90.174	1.12985
33.0709	91.9165	0.545189	92.1303	2.96207	90.1901	1.1464
33.1505	91.9212	0.644401	92.1349	2.82289	90.1347	1.11044
33.2301	92.0727	0.484176	92.1095	2.89702	90.1773	1.03635
33.3097	92.0327	0.584872	92.1897	2.80932	90.1756	1.0576
33.3893	92.2344	0.459886	92.0829	2.89648	90.096	1.08007
33.4689	92.2665	0.415363	92.154	2.85789	90.1058	1.07103
33.5485	92.2676	0.477031	92.1542	2.98415	90.178	1.14974
33.6281	92.3276	0.419009	92.1658	2.93391	90.213	1.10592
33.7077	92.3505	0.397741	92.2448	2.94661	90.2258	1.17745
33.7873	92.3542	0.386178	92.2491	2.9215	90.2435	1.17617
33.8669	92.3265	0.576622	92.3122	2.87464	90.3252	1.26188
33.9465	92.3515	0.570987	92.3921	2.86515	90.2992	1.21805
34.0261	92.2967	0.682403	92.4115	2.8209	90.2783	1.37194
34.1057	92.3221	0.698213	92.4267	2.78067	90.2725	1.26074
34.1853	92.2741	0.650827	92.5187	2.83313	90.2976	1.35457
34.2649	92.2968	0.617675	92.5875	2.76305	90.3476	1.37979
34.3445	92.2523	0.606535	92.5959	2.72416	90.3494	1.38096
34.4241	92.2315	0.631664	92.6578	2.72405	90.3554	1.40723
34.5037	92.2898	0.63437	92.6967	2.74495	90.3861	1.33697
34.5833	92.3239	0.58258	92.7168	2.71238	90.4147	1.30394
34.6629	92.2885	0.411833	92.7371	2.69613	90.4659	1.36308
34.7425	92.3365	0.287778	92.8159	2.7143	90.4794	1.36215
34.8221	92.271	0.409428	92.7323	2.67412	90.4852	1.46237
34.9017	92.3868	0.1756	92.7347	2.66248	90.4911	1.49063
34.9813	92.2445	0.426191	92.7027	2.68031	90.5049	1.3787
35.0609	92.4228	0.16681	92.6683	2.68601	90.5313	1.3961
35.1405	92.3226	0.20914	92.603	2.63361	90.4733	1.3371
35.2201	92.4856	0.064964	92.5604	2.62309	90.4826	1.3732
35.2997	92.3052	0.152105	92.5387	2.59173	90.5194	1.32146
35.3793	92.3919	0.0265763	92.4735	2.53014	90.5215	1.37968
35.4589	92.3562	0.169484	92.4399	2.58181	90.5021	1.39759
35.5385	92.4153	0.17077	92.4713	2.63242	90.5435	1.4345
35.618	92.4054	0.00896809	92.4585	2.61323	90.3963	1.45499
35.6977	92.3733	0.0218572	92.4725	2.58907	90.3562	1.42956
35.7773	92.39	0.0117211	92.4524	2.60335	90.3131	1.4617
35.8568	92.3573	0.0868581	92.4855	2.59004	90.2892	1.52352
35.9365	92.5234	0.0251904	92.4366	2.62526	90.0994	1.39002
36.016	92.5938	0.164974	92.4693	2.65554	90.0628	1.47014
36.0956	92.5738	0.00305801	92.4832	2.63117	89.9285	1.47466
36.1753	92.6525	0.214977	92.5152	2.61161	89.9228	1.55872
36.2548	92.5303	0.218853	92.4678	2.70403	89.9638	1.43735
36.3344	92.5993	0.419922	92.5072	2.69381	89.9963	1.51925
36.414	92.484	0.457442	92.438	2.78391	89.9607	1.33481
36.4936	92.4887	0.55702	92.4605	2.80422	90.0379	1.34531
36.5732	92.4483	0.487002	92.4857	2.81013	90.0472	1.31816
36.6528	92.5148	0.533891	92.4935	2.75635	90.0605	1.35184
36.7324	92.3906	0.572657	92.6174	2.95714	90.0799	1.3114
36.812	92.4626	0.566808	92.6008	2.95177	90.1448	1.35892
36.8916	92.4522	0.614899	92.6609	2.97311	90.1389	1.29661
36.9712	92.5091	0.53472	92.5338	3.03039	90.1832	1.33633
37.0508	92.5564	0.488097	92.5776	3.00851	90.2013	1.24943
37.1304	92.585	0.395948	92.4573	3.09708	90.2237	1.28548
37.21	92.5649	0.289243	92.4665	3.19816	90.1764	1.2954
37.2896	92.6187	0.322937	92.4015	3.28725	90.2336	1.32974
37.3692	92.605	0.26163	92.4078	3.48671	90.2395	1.32307
37.4488	92.5983	0.357626	92.4524	3.52291	90.2176	1.35173
37.5284	92.7305	0.176211	92.4109	3.42469	90.2735	1.26802
37.608	92.7958	0.250572	92.4287	3.38558	90.2662	1.27645
37.6876	92.7341	0.156428	92.4354	3.34859	90.3436	1.35054
37.7672	92.8321	0.293398	92.3944	3.30236	90.3255	1.39556
37.8468	92.8575	0.160163	92.4245	3.20725	90.2833	1.45503
37.9264	92.9033	0.208929	92.3661	3.14925	90.2368	1.55954
38.006	93.0955	0.0620142	92.2345	3.00177	90.2339	1.66309
38.0856	93.2268	0.079381	92.1483	3.09276	90.2496	1.61644
38.1652	93.1253	0.00210334	92.2096	3.01594	90.1762	1.66664
38.2448	93.1763	0.0271151	92.1917	2.97534	90.2368	1.58936
38.3244	93.3331	0.0652927	92.3013	2.94132	90.2836	1.56953
38.404	93.3532	0.0337471	92.2815	3.02644	90.2746	1.58077
38.4836	93.2157	0.277423	92.2289	2.75137	90.3018	1.48916
38.5632	93.3394	0.369929	92.1977	2.86046	90.2655	1.4316
38.6428	93.2697	0.508183	92.3898	2.70707	90.2376	1.39717
38.7224	93.3181	0.459962	92.4087	2.73328	90.2145	1.41197
38.802	93.0866	0.636699	92.3996	2.59729	90.2735	1.28236
38.8816	93.1511	0.523697	92.4342	2.68747	90.2504	1.29391
38.9612	92.8502	0.713468	92.4613	2.64266	90.2635	1.18642
39.0408	92.7872	0.725	92.448	2.65963	90.3142	1.13347
39.1204	92.5702	0.745511	92.5108	2.61445	90.3568	1.07153
39.2	92.4847	0.947776	92.5188	2.59054	90.398	1.02856
39.2796	92.3336	0.961165	92.6247	2.61682	90.4612	1.01835
39.3592	92.2718	0.976186	92.6314	2.54095	90.5007	0.990869
39.4388	92.3167	0.966863	92.7048	2.57791	90.4838	0.995493
39.5184	92.3177	1.04176	92.6851	2.5761	90.5503	0.990206
39.598	92.2041	0.886173	92.7326	2.49521	90.5483	0.921378
39.6776	92.2339	1.03725	92.7457	2.51071	90.5538	0.929203
39.7572	92.2093	0.681893	92.6697	2.49817	90.5771	0.958423
39.8368	92.3842	0.833291	92.689	2.57702	90.5941	1.02879
39.9164	92.1905	0.556555	92.6033	2.55316	90.614	0.937462
39.996	92.3408	0.672496	92.6301	2.6033	90.6398	0.913445
40.0756	92.1551	0.396115	92.5923	2.56343	90.6918	0.893828
40.1552	92.2582	0.525715	92.6216	2.59718	90.7322	0.853805
40.2348	92.2494	0.386964	92.6492	2.51228	90.7698	0.8398
40.3144	92.3443	0.435401	92.7136	2.50705	90.7589	0.855416
40.394	92.2945	0.348988	92.5692	2.50891	90.7395	0.795739
40.4736	92.3421	0.462261	92.6388	2.39036	90.7144	0.786231
40.5532	92.397	0.466876	92.6794	2.40613	90.6791	0.831517
40.6328	92.3369	0.486402	92.694	2.31442	90.6571	0.829039
40.7124	92.4459	0.55533	92.7204	2.5044	90.6352	0.851564
40.792	92.4877	0.529818	92.7549	2.41077	90.6037	0.743403
40.8716	92.4817	0.421991	92.7485	2.40474	90.5457	0.762728
40.9512	92.526	0.612341	92.7889	2.35339	90.5602	0.721574
41.0308	92.5369	0.53853	92.7871	2.46488	90.5411	0.836756
41.1104	92.6476	0.52499	92.781	2.40164	90.5686	0.707174
41.19	92.6927	0.508357	92.8406	2.45175	90.523	0.83537
41.2696	92.8118	0.499081	92.8672	2.41013	90.5613	0.820001
41.3492	92.6832	0.582588	92.9044	2.28957	90.558	0.844094
41.4288	92.7586	0.644675	92.9635	2.22559	90.5835	0.817873
41.5084	92.7298	0.725514	92.9485	2.37006	90.6462	0.820446
41.588	92.776	0.716831	93.0546	2.30627	90.6562	0.849601
41.6676	92.5357	0.797066	93.0698	2.23407	90.7721	0.933057
41.7472	92.606	0.756897	93.1778	2.13767	90.7932	0.966825
41.8268	92.5374	0.725191	93.2048	2.13103	90.82	0.959798
41.9064	92.5762	0.805378	93.259	2.01739	90.8361	0.946157
41.986	92.4833	0.735642	93.3033	2.16671	90.8241	1.12904
42.0656	92.6351	0.890169	93.3048	2.16294	90.8126	1.06018
42.1452	92.525	0.90145	93.3016	2.13398	90.8404	1.28649
42.2248	92.6753	0.961958	93.3262	2.06188	90.8255	1.28253
42.3044	92.8479	1.0808	93.2865	1.98327	90.8713	1.36346
42.384	93.0591	1.17641	93.2412	1.98984	90.8258	1.35259
42.4636	93.145	0.979941	93.0716	2.03684	90.9058	1.38592
42.5432	93.4094	1.01376	93.0681	1.93751	90.8322	1.47448
42.6228	93.6266	1.27564	92.9146	1.89811	90.9398	1.43385
42.7024	93.9505	1.17403	92.87	1.74198	90.848	1.57979
42.782	94.4341	1.38789	92.7443	1.73949	90.9461	1.40982
42.8616	95.0377	1.38403	92.7815	1.69581	90.8861	1.47814
42.9412	95.5854	1.62041	92.7949	1.75232	90.8859	1.46587
43.0208	96.4681	1.50298	92.8311	1.66868	90.835	1.48255
43.1004	97.5295	1.68958	92.7294	1.74444	90.784	1.40529
43.18	98.8732	1.7377	92.8426	1.62629	90.65	1.42162
43.2596	100.573	1.94206	92.7826	1.69719	90.6778	1.16287
43.3392	102.77	2.14655	92.8767	1.56981	90.5508	1.26113
43.4188	104.952	2.17503	92.9721	1.65112	90.3754	1.23335
43.4984	107.88	2.21901	93.0471	1.54305	90.3555	1.31154
43.578	110.955	2.2881	93.1672	1.51494	90.4207	1.1888
43.6576	115.019	2.31595	93.3055	1.45122	90.4249	1.22493
43.7372	119.09	2.33148	93.571	1.49031	90.4128	1.08749
43.8168	124.212	2.62167	93.7146	1.37735	90.457	1.19565
43.8964	129.345	2.69409	94.1234	1.36256	90.4562	1.03705
43.976	135.269	3.13896	94.4308	1.19901	90.5033	1.08955
44.0556	141.107	3.25218	94.8277	1.24142	90.5774	1.13816
44.1352	148.115	3.60891	95.5058	1.06567	90.5753	1.20466
44.2148	154.939	3.85318	96.1547	1.03342	90.6231	1.07754
44.2944	162.567	4.2122	97.0851	1.08086	90.5832	1.22591
44.374	169.876	4.58019	98.0395	1.21039	90.6646	1.06045
44.4536	177.373	4.85609	99.3181	1.55804	90.6722	1.07761
44.5332	184.805	5.14199	100.586	1.86169	90.6546	1.12314
44.6128	192.849	5.32079	102.41	2.48015	90.6155	1.17196
44.6924	200.836	5.5385	104.301	2.9057	90.7141	1.14032
44.772	209.164	5.52189	106.862	3.76269	90.6809	1.14769
44.8516	217.073	5.69859	109.461	4.55286	90.8265	1.12237
44.9312	224.929	5.66987	112.743	5.53603	90.7705	1.12177
45.0108	232.782	5.62966	115.943	6.27714	90.8531	1.16542
45.0904	241.032	5.67696	119.911	7.29183	90.8241	1.18699
45.17	249.072	5.60977	124.003	8.12716	90.9086	1.27515
45.2496	256.943	5.65854	128.706	9.14237	90.85	1.30361
45.3292	264.393	5.59535	133.685	10.1518	90.8561	1.38504
45.4088	271.947	5.58175	139.165	11.1658	90.7957	1.4569
45.4884	279.318	5.44542	144.886	12.2426	90.8281	1.47766
45.568	286.113	5.32753	151.239	13.3184	90.8008	1.54067
45.6476	292.543	5.07098	157.757	14.3489	90.858	1.51757
45.7272	298.532	5.09481	164.784	15.3164	90.8355	1.53865
45.8068	304.254	5.09851	171.977	16.146	90.8653	1.55121
45.8864	309.662	5.09127	179.689	16.9997	90.8412	1.58425
45.966	314.758	4.87422	187.534	17.7027	90.9223	1.49255
46.0456	319.513	4.78808	195.692	18.3147	90.8942	1.53326
46.1252	323.993	4.66443	203.743	18.9242	90.8534	1.44605
46.2048	327.89	4.44176	212.444	19.244	90.8022	1.41656
46.2844	331.498	4.32376	220.944	19.6957	90.8279	1.4162
46.364	334.672	4.06407	229.581	19.7518	90.8327	1.46432
46.4436	337.664	3.96303	238.002	19.7327	90.8416	1.38627
46.5232	340.306	3.7227	246.638	19.5891	90.9162	1.32153
46.6028	342.629	3.50274	254.961	19.4867	90.9038	1.38789
46.6824	345.262	3.53913	262.914	19.1018	91.0143	1.40271
46.762	347.645	3.42285	270.424	18.7328	90.9436	1.37846
46.8416	350.212	3.46074	277.493	18.1114	91.0136	1.43811
46.9212	352.619	3.2255	284.191	17.5133	91.065	1.26436
47.0008	355.24	3.36477	290.495	16.7518	91.1227	1.25452
47.0804	357.514	2.97866	296.31	16.1002	91.073	1.34985
47.16	359.872	3.00278	301.838	15.2679	91.1294	1.41865
47.2396	361.914	2.57756	306.85	14.5792	91.1831	1.29918
47.3192	364.058	2.70169	311.486	13.8509	91.2273	1.31331
47.3988	365.907	2.1701	315.628	13.287	91.286	1.26516
47.4784	367.562	2.08905	319.458	12.632	91.3356	1.27464
47.558	369.014	1.88108	322.721	11.9963	91.3325	1.36082
47.6376	370.251	1.86746	325.795	11.475	91.3042	1.46412
47.7172	371.458	1.96213	328.539	10.8295	91.3411	1.34641
47.7968	372.345	2.01212	330.917	10.4101	91.3181	1.34192
47.8764	373.508	2.19983	333.024	9.69128	91.202	1.39058
47.956	374.608	2.37835	334.923	9.31731	91.1762	1.39508
48.0356	375.893	2.41922	336.58	8.65765	91.16	1.33262
48.1152	377.159	2.52267	338.041	8.32689	91.1048	1.29607
48.1948	378.454	2.44658	339.313	7.84008	91.0709	1.30758
48.2744	379.708	2.60827	340.391	7.49089	91.1174	1.26305
48.354	380.892	2.31595	341.32	7.23793	91.0279	1.32763
48.4336	382.059	2.3671	342.109	7.04098	91.0227	1.20106
48.5132	382.961	2.38095	342.938	6.75033	90.993	1.30711
48.5928	383.907	2.58725	343.589	6.54468	90.9471	1.21072
48.6724	384.629	2.47786	344.302	6.4073	90.9061	1.26038
48.752	385.347	2.63762	344.917	6.26587	90.9526	1.22878
48.8316	385.937	2.36287	345.564	6.15569	90.8374	1.3057
48.9112	386.513	2.47497	346.053	6.1423	90.8426	1.20009
48.9908	386.961	2.54029	346.691	6.0561	90.8082	1.21738
49.0704	387.374	2.54475	347.228	6.10357	90.8227	1.22925
49.15	388.005	2.49969	347.772	6.01906	90.8188	1.23936
49.2296	388.418	2.55522	348.275	6.08255	90.8595	1.24362
49.3092	388.929	2.38245	348.742	6.05846	90.8169	1.24692
49.3888	389.26	2.36876	349.199	6.0996	90.8104	1.13973
49.4684	389.695	2.33916	349.693	6.09852	90.8858	1.22597
49.548	389.979	2.22662	350.084	6.13545	90.9397	1.2157
49.6276	390.209	2.35269	350.558	6.06485	90.8982	1.27127
49.7072	390.564	2.19371	350.969	6.07381	90.9027	1.26882
49.7868	390.706	2.44136	351.218	6.09154	90.9892	1.29039
49.8664	390.937	2.33118	351.46	6.16499	91.0232	1.24292
49.946	391.167	2.34951	351.756	6.1795	91.0757	1.31191
50.0256	391.424	2.4101	352.025	6.15089	91.133	1.24708
50.1052	391.472	2.32465	352.426	6.25007	91.0407	1.32389
50.1848	391.721	2.15682	352.695	6.24976	91.0334	1.32176
50.2644	391.732	2.40917	352.977	6.13663	91.1775	1.39424
50.344	391.892	2.45197	353.275	6.18879	91.195	1.37478
50.4236	392.009	2.38254	353.621	6.10365	91.1882	1.43088
50.5032	392.121	2.44938	353.868	6.14399	91.1941	1.41202
50.5828	392.189	2.39183	354.244	6.06796	91.1306	1.45316
50.6624	392.231	2.49953	354.521	6.07874	91.072	1.40953
50.742	392.448	2.44505	354.736	6.00085	91.1388	1.48582
50.8216	392.54	2.5797	355.01	6.00732	91.0712	1.5106
50.9012	392.721	2.46258	355.239	5.93821	91.084	1.35034
50.9808	392.87	2.43458	355.437	5.9313	90.9775	1.32972
51.0604	392.985	2.45961	355.727	5.94494	90.9088	1.41558
51.14	393.11	2.44924	355.929	5.91788	90.8587	1.39394
51.2196	393.26	2.43324	356.11	5.85963	90.9131	1.39847
51.2992	393.427	2.2964	356.286	5.77486	90.9536	1.42283
51.3788	393.516	2.40739	356.416	5.90153	90.8974	1.26236
51.4584	393.596	2.28421	356.546	5.85922	90.9951	1.39186
51.538	393.722	2.28513	356.694	5.85142	90.9888	1.3551
51.6176	393.889	2.15252	356.939	5.71598	91.0296	1.29817
51.6972	394.024	2.23744	357.085	5.75044	91.0672	1.38226
51.7768	394.045	2.22247	357.275	5.58313	91.0403	1.21634
51.8564	394.126	2.32173	357.429	5.58511	91.0835	1.29377
51.936	394.309	2.39234	357.531	5.52508	91.0643	1.27466
52.0156	394.412	2.41899	357.668	5.38993	91.0508	1.25243
52.0952	394.503	2.43816	357.825	5.26696	91.0272	1.26261
52.1748	394.482	2.42873	357.99	5.18375	91.0722	1.32984
52.2544	394.732	2.50134	358.006	5.15114	91.0944	1.20724
52.334	394.65	2.47581	358.127	5.17274	91.1165	1.24367
52.4136	394.672	2.34244	358.211	5.1399	91.1527	1.25108
52.4932	394.755	2.32031	358.248	5.08928	91.2249	1.37094
52.5728	394.872	2.32682	358.225	5.22458	91.2446	1.40024
52.6524	394.875	2.18428	358.285	5.17508	91.228	1.59219
52.732	395.032	2.41526	358.364	5.26784	91.2572	1.49913
52.8116	395.011	2.33004	358.375	5.26431	91.2235	1.70715
52.8912	395.118	2.41915	358.626	5.17888	91.2574	1.76703
52.9708	395.081	2.40401	358.618	5.15868	91.2773	1.81897
53.0504	395.345	2.6442	358.61	5.12261	91.2997	2.00979
53.13	395.279	2.61611	358.681	5.13374	91.3241	1.99363
53.2096	395.497	2.71655	358.764	5.12	91.3726	1.93472
53.2892	395.397	2.84544	358.817	5.00499	91.3403	1.96758
53.3688	395.48	2.79093	358.877	5.09197	91.3083	1.88477
53.4484	395.383	2.74829	358.942	4.96889	91.2909	1.89369
53.528	395.519	2.71245	359.018	5.15251	91.2637	1.88699
53.6076	395.37	2.67141	359.097	4.99115	91.2291	1.89823
53.6872	395.474	2.55657	359.169	5.13961	91.2778	1.82867
53.7668	395.331	2.71722	359.239	5.02572	91.2779	1.89696
53.8464	395.267	2.51641	359.323	5.15047	91.2825	1.73738
53.926	395.157	2.62603	359.377	5.08453	91.3189	1.69045
54.0056	395.118	2.65897	359.378	5.25716	91.3331	1.69957
54.0852	395.103	2.69737	359.454	5.19196	91.3527	1.67553
54.1648	395.043	2.89236	359.55	5.33817	91.3971	1.74593
54.2444	395.099	2.83713	359.57	5.26747	91.4221	1.79432
54.324	395.007	2.99076	359.547	5.339	91.3998	1.67732
54.4036	395.065	2.91211	359.553	5.22376	91.4294	1.68337
54.4832	395.109	2.77769	359.556	5.26903	91.5035	1.6711
54.5628	395.103	2.91348	359.619	5.20791	91.4974	1.67083
54.6424	394.899	2.85297	359.657	5.26128	91.5499	1.7759
54.722	395.045	2.97388	359.662	5.09702	91.5747	1.7865
54.8016	394.902	3.0105	359.559	5.06818	91.5698	1.83093
54.8812	395.034	3.16653	359.567	4.98468	91.5278	1.78614
54.9608	394.895	2.82785	359.603	5.02041	91.6158	1.72233
55.0404	395.001	2.97918	359.637	4.96185	91.5972	1.65964
55.12	394.966	2.81338	359.638	4.96232	91.6394	1.69391
55.1996	394.982	2.86925	359.707	4.97364	91.641	1.68346
55.2792	395.002	2.78638	359.717	4.92429	91.6448	1.64849
55.3588	395.036	2.76201	359.743	4.98131	91.6454	1.79277
55.4384	394.978	2.69882	359.676	4.95915	91.6293	1.52606
55.518	394.922	2.68155	359.747	5.04192	91.6177	1.5936
55.5976	394.904	2.59651	359.676	4.88422	91.5471	1.52907
55.6772	394.853	2.51867	359.701	4.96098	91.4403	1.45858
55.7568	394.863	2.5673	359.662	4.92436	91.4716	1.39746
55.8364	394.929	2.62188	359.742	4.92631	91.4136	1.42521
55.916	394.944	2.53452	359.672	4.92144	91.4482	1.34212
55.9956	395.053	2.65813	359.653	4.88573	91.4167	1.355
56.0752	395.078	2.5867	359.634	4.87473	91.3929	1.42596
56.1548	395.208	2.59855	359.618	4.87174	91.4537	1.38503
56.2344	395.215	2.58867	359.61	4.80935	91.4688	1.53496
56.314	395.281	2.64528	359.568	4.77161	91.4862	1.4156
56.3936	395.388	2.68664	359.69	4.83258	91.5395	1.60721
56.4732	395.367	2.75506	359.661	4.75813	91.5373	1.5438
56.5528	395.415	2.65966	359.652	4.83312	91.5944	1.6915
56.6324	395.384	2.81839	359.687	4.86524	91.5628	1.55842
56.712	395.367	2.698	359.694	4.86629	91.5327	1.64829
56.7916	395.247	2.82422	359.765	4.98074	91.577	1.57601
56.8712	395.276	2.83682	359.755	4.99941	91.56	1.60134
56.9508	395.224	2.8479	359.806	5.05603	91.6095	1.62872
57.0304	395.238	2.71856	359.85	5.16375	91.6678	1.59644
57.11	395.201	2.68232	359.873	5.23049	91.6893	1.6067
57.1896	395.277	2.65288	359.942	5.33318	91.6675	1.52968
57.2692	395.306	2.59462	359.965	5.31227	91.6995	1.53587
57.3488	395.275	2.53311	359.946	5.29849	91.7583	1.6348
57.4284	395.35	2.38391	359.927	5.22896	91.7388	1.65985
57.508	395.262	2.64517	359.819	5.32962	91.7597	1.57579
57.5876	395.362	2.39424	359.777	5.32648	91.8105	1.60739
57.6672	395.243	2.48611	359.751	5.32343	91.7765	1.51345
57.7468	395.335	2.30104	359.606	5.33948	91.756	1.54447
57.8264	395.199	2.41116	359.512	5.36071	91.8454	1.51753
57.906	395.262	2.32564	359.447	5.40973	91.815	1.55442
57.9856	395.326	2.36457	359.361	5.47465	91.8314	1.58219
58.0652	395.285	2.48116	359.314	5.47513	91.9125	1.64386
58.1448	395.236	2.32333	359.324	5.36581	91.7491	1.65445
58.2244	395.207	2.39871	359.303	5.38781	91.7252	1.63934
58.304	395.171	2.37181	359.217	5.31625	91.7056	1.68611
58.3836	395.08	2.40687	359.193	5.30815	91.6478	1.6855
58.4632	395.153	2.49589	359.137	5.31626	91.5007	1.55918
58.5428	395.12	2.3938	359.082	5.34195	91.4784	1.61817
58.6224	395.116	2.57436	359.079	5.27526	91.3264	1.62384
58.702	395.123	2.29061	358.996	5.27281	91.3072	1.70354
58.7816	395.124	2.44055	358.985	5.23777	91.3239	1.62002
58.8612	395.157	2.16025	358.899	5.19874	91.3214	1.70534
58.9408	395.138	2.25133	358.782	5.1949	91.2516	1.53569
59.0204	395.179	2.11959	358.712	5.24415	91.2982	1.58963
59.1	395.03	2.17101	358.7	5.1882	91.3489	1.53695
59.1796	395.148	2.09714	358.645	5.24908	91.3699	1.56937
59.2592	395.043	1.97337	358.634	5.09237	91.4222	1.49639
59.3388	395.106	1.92997	358.591	5.13765	91.4563	1.51677
59.4184	395.028	2.06901	358.558	5.08822	91.4326	1.45026
59.498	395.11	2.17693	358.408	5.00326	91.506	1.49839
59.5776	395.151	2.14979	358.458	4.98194	91.5205	1.38342
59.6572	395.085	2.2398	358.31	4.93556	91.5885	1.40703
59.7368	395.169	2.19264	358.36	4.87561	91.5758	1.43366
59.8164	395.14	2.27485	358.198	4.79086	91.6338	1.46531
59.896	395.12	2.31427	358.182	4.67376	91.6211	1.41948
59.9756	395.129	2.35464	358.04	4.70969	91.6678	1.4316
60.0552	395.092	2.3857	357.99	4.72729	91.6916	1.38365
60.1348	395.148	2.43672	357.808	4.83818	91.6796	1.38152
60.2144	395.081	2.34211	357.897	4.79245	91.7249	1.4604
60.294	395.133	2.25443	357.777	4.83277	91.7129	1.49634
60.3736	395.124	2.4623	357.596	4.96389	91.7663	1.55577
60.4532	395.08	2.29376	357.471	4.96149	91.7294	1.64878
60.5328	395.216	2.41943	357.376	5.05052	91.7137	1.71543
60.6124	395.229	2.34219	357.224	5.00207	91.6787	1.77709
60.692	395.294	2.55715	357.216	5.05682	91.6684	1.82219
60.7716	395.219	2.49282	357.031	5.05967	91.7238	1.70288
60.8512	395.358	2.70313	357.047	5.00437	91.6502	1.81825
60.9308	395.349	2.64838	356.958	5.03706	91.6981	1.77275
61.0104	395.461	2.83562	356.812	5.09479	91.8206	1.70163
61.09	395.473	2.91651	356.716	4.97647	91.7757	1.67798
61.1696	395.463	2.78326	356.628	5.10425	91.7006	1.60625
61.2492	395.387	2.75422	356.517	5.03787	91.6564	1.55951
61.3288	395.463	2.77437	356.487	5.15464	91.7255	1.51615
61.4084	395.389	2.65931	356.456	5.06337	91.6663	1.50644
61.488	395.251	2.92122	356.322	5.28592	91.7633	1.48369
61.5676	395.179	2.79066	356.295	5.17799	91.7412	1.54049
61.6472	395.149	2.80646	356.232	5.36003	91.7567	1.38132
61.7268	395.076	2.72697	356.14	5.30043	91.7883	1.35361
61.8064	394.955	2.75059	356.07	5.51328	91.8536	1.32492
61.886	394.816	2.71836	355.999	5.54094	91.8971	1.27572
61.9656	394.767	3.01565	355.988	5.59969	91.9657	1.27411
62.0452	394.708	2.92644	355.882	5.66279	92.0164	1.25913
62.1248	394.71	3.15006	355.827	5.7	92.0472	1.14504
62.2044	394.68	3.08666	355.696	5.64938	92.104	1.13417
62.284	394.568	2.96366	355.649	5.75942	92.0697	1.08138
62.3636	394.551	3.09611	355.485	5.66471	92.0726	1.0358
62.4432	394.533	2.97445	355.417	5.73141	92.1597	1.03174
62.5228	394.556	3.15552	355.264	5.5724	92.1618	1.06191
62.6024	394.516	2.9282	355.105	5.5567	92.1552	1.08615
62.682	394.564	3.1681	355.028	5.47705	92.1842	1.12683
62.7616	394.452	2.80812	354.839	5.52092	92.2272	1.01549
62.8412	394.469	2.99069	354.787	5.46673	92.2022	0.988291
62.9208	394.427	2.53996	354.675	5.46376	92.2308	1.01182
63.0004	394.498	2.63276	354.647	5.46397	92.2689	1.07881
63.08	394.362	2.56508	354.458	5.56214	92.3027	0.99636
63.1596	394.299	2.57366	354.406	5.63667	92.3344	1.04396
63.2392	394.13	2.41561	354.183	5.60319	92.3664	0.983127
63.3188	394.05	2.40274	354.102	5.69022	92.2976	0.933831
63.3984	393.94	2.20217	353.982	5.69793	92.253	0.928939
63.478	393.934	2.2237	353.89	5.79626	92.25	0.895109
63.5576	393.798	2.11117	353.71	5.65681	92.2483	0.86246
63.6372	393.87	2.18869	353.563	5.76199	92.2312	0.776181
63.7168	393.836	2.18505	353.466	5.7547	92.213	0.827144
63.7964	393.881	2.33857	353.366	5.80437	92.2387	0.721586
63.876	393.9	2.27144	353.187	5.68222	92.2239	0.722023
63.9556	393.983	2.44935	353.019	5.65176	92.2779	0.698765
64.0352	394.001	2.26531	353.007	5.58563	92.2297	0.87741
64.1148	394.061	2.37038	352.801	5.5908	92.293	0.75221
64.1944	394.036	2.43048	352.754	5.63056	92.3066	0.890554
64.274	394.042	2.70372	352.618	5.62093	92.3486	0.881612
64.3536	394	2.60435	352.603	5.70546	92.3304	0.927933
64.4332	393.865	2.75053	352.499	5.79105	92.3959	0.89628
64.5128	393.896	2.65229	352.464	5.70241	92.365	0.956684
64.5924	393.796	2.78529	352.395	5.79639	92.4073	0.928794
64.672	393.729	2.79917	352.344	5.81289	92.5047	1.0022
64.7515	393.651	2.88413	352.311	5.9274	92.4985	1.0392
64.8312	393.698	2.76506	352.296	6.05822	92.6085	0.926232
64.9108	393.643	2.79109	352.225	6.07143	92.6036	0.964773
64.9903	393.608	2.78307	352.19	6.0361	92.6684	0.989046
65.07	393.625	2.72732	352.141	6.04472	92.6792	0.961739
65.1496	393.45	2.70931	352.095	6.06626	92.7465	1.10553
65.2291	393.508	2.60946	352.041	6.01838	92.7524	1.11429
65.3088	393.458	2.91203	351.918	6.1253	92.7563	1.22923
65.3884	393.509	2.91734	351.726	6.04575	92.7697	1.17113
65.4679	393.324	2.8924	351.708	6.01945	92.761	1.28896
65.5475	393.412	2.87743	351.555	6.02835	92.7791	1.26053
65.6272	393.13	2.93839	351.491	5.97504	92.7987	1.35561
65.7067	393.146	2.91386	351.306	6.07542	92.7873	1.41362
65.7863	393.189	3.05404	351.202	6.07416	92.8645	1.41148
65.866	393.157	3.15631	351.081	6.05703	92.904	1.46607
65.9455	393.059	3.07752	351.025	6.08366	92.806	1.43371
66.0251	392.967	3.21438	351.006	6.11382	92.7654	1.48334
66.1048	392.885	3.17834	350.819	6.14749	92.7878	1.39074
66.1843	392.819	3.25178	350.841	6.18159	92.6094	1.46169
66.2639	392.716	3.26815	350.704	6.19365	92.6114	1.25659
66.3435	392.68	3.32106	350.718	6.19895	92.4216	1.42382
66.4231	392.563	3.34677	350.646	6.27251	92.3865	1.25192
66.5027	392.503	3.11665	350.643	6.29226	92.3227	1.38982
66.5823	392.392	3.2999	350.611	6.28037	92.3457	1.33141
66.6619	392.275	2.94994	350.605	6.28162	92.3284	1.42557
66.7415	392.093	3.11524	350.518	6.21046	92.4146	1.23621
66.8211	392.003	3.00109	350.465	6.29011	92.4024	1.28667
66.9007	391.931	3.13544	350.476	6.17291	92.4041	1.13631
66.9803	391.792	3.06824	350.443	6.3196	92.4533	1.23147
67.0599	391.707	3.02599	350.532	6.24274	92.4621	1.22064
67.1395	391.646	3.06854	350.581	6.34238	92.4358	1.23803
67.2191	391.571	3.22443	350.566	6.16111	92.5454	1.10848
67.2987	391.414	3.21551	350.616	6.17396	92.5272	1.22398
67.3783	391.252	3.31293	350.726	6.08276	92.5537	1.06642
67.4579	391.138	3.47724	350.736	5.9817	92.5427	1.14573
67.5375	391.05	3.41958	350.816	5.91935	92.6004	1.13379
67.6171	390.819	3.57935	350.803	5.89335	92.5873	1.14972
67.6967	390.71	3.66052	350.876	5.79871	92.6297	1.11166
67.7763	390.492	3.74039	350.962	5.74326	92.6067	1.15993
67.8559	390.373	3.68075	350.815	5.69436	92.7653	1.05323
67.9355	390.132	3.81785	350.914	5.73377	92.7724	1.08129
68.0151	389.933	3.70176	350.875	5.80821	92.858	1.10096
68.0947	389.719	3.79642	350.86	5.97913	92.7906	1.15183
68.1743	389.527	3.89022	350.87	5.79586	92.8802	1.12392
68.2539	389.218	3.84356	350.84	5.94665	92.8679	1.22212
68.3335	388.913	3.96368	350.808	5.92604	92.9942	1.24325
68.4131	388.537	4.01782	350.808	5.94705	92.9593	1.28961
68.4927	388.304	4.29759	350.784	5.97505	92.9596	1.27825
68.5723	387.792	4.32787	350.751	5.92377	92.9039	1.26621
68.6519	387.583	4.58265	350.778	5.94199	92.9105	1.4226
68.7315	387.057	4.59863	350.812	5.88006	92.9014	1.35985
68.8111	386.662	4.9467	350.712	5.91825	92.9888	1.41011
68.8907	386.024	5.13614	350.752	5.74689	92.9348	1.40917
68.9703	385.453	5.22956	350.767	5.89986	92.9839	1.4144
69.0499	384.672	5.37687	350.834	5.76763	92.9539	1.38215
69.1295	383.956	5.51642	350.863	5.87667	92.9505	1.37772
69.2091	382.979	5.62436	350.952	5.77671	92.9387	1.40164
69.2887	382.224	5.81626	350.935	5.90251	92.998	1.30047
69.3683	380.916	5.94872	350.973	5.81121	93.0096	1.38854
69.4479	379.665	6.18019	351.02	5.94611	93.0781	1.22916
69.5275	378.305	6.50417	351.089	5.92404	93.1156	1.18681
69.6071	376.826	6.65868	351.143	5.96544	93.1075	1.25103
69.6867	375.168	6.96242	351.195	5.99332	93.1794	1.2969
69.7663	373.32	7.53858	351.276	5.9374	93.1604	1.2
69.8459	371.336	7.88409	351.278	5.90906	93.2209	1.2089
69.9255	369.122	8.20815	351.282	5.89689	93.3241	1.09726
70.0051	366.726	8.54389	351.277	5.74361	93.3567	1.08448
70.0847	364.051	8.80861	351.34	5.82446	93.3332	1.12312
70.1643	361.248	9.32595	351.278	5.58173	93.4178	1.13617
70.2439	357.983	9.49119	351.19	5.61407	93.4353	1.21268
70.3235	354.686	9.91004	351.259	5.48731	93.4711	1.20802
70.4031	351.174	9.88579	351.327	5.45377	93.5186	1.1278
70.4827	347.444	10.263	351.345	5.39563	93.5258	1.05881
70.5623	343.456	10.2734	351.252	5.41976	93.5611	1.12335
70.6419	339.343	10.3777	351.355	5.43976	93.6458	1.14692
70.7215	334.903	10.4194	351.342	5.40329	93.6032	1.14404
70.8011	330.529	10.4517	351.391	5.39459	93.631	1.24567
70.8807	325.978	10.3508	351.442	5.40697	93.6952	1.11766
70.9603	321.384	10.1687	351.491	5.51019	93.6737	1.08662
71.0399	316.767	9.80089	351.504	5.40073	93.6165	1.17459
71.1195	312.38	9.58682	351.508	5.49211	93.6342	1.12492
71.1991	307.819	9.24377	351.49	5.34675	93.6424	1.15876
71.2787	303.66	8.88324	351.511	5.46697	93.5688	1.10815
71.3583	299.264	8.42791	351.523	5.4252	93.6029	1.01484
71.4379	295.272	7.88778	351.567	5.42568	93.5994	0.979512
71.5175	290.896	7.24595	351.545	5.34483	93.6679	1.16824
71.5971	287.17	6.62922	351.554	5.31364	93.6635	1.03511
71.6767	282.94	5.8798	351.563	5.34507	93.5922	1.20287
71.7563	279.388	5.40444	351.523	5.33574	93.5742	1.07294
71.8359	275.222	4.76678	351.575	5.30091	93.6102	1.2252
71.9155	271.844	4.45287	351.584	5.28245	93.587	1.17
71.9951	268.018	3.95658	351.61	5.26258	93.4579	1.26689
72.0747	264.921	3.82822	351.679	5.3278	93.5364	1.17016
72.1543	261.13	3.40276	351.744	5.31702	93.4384	1.17716
72.2339	258.378	3.4159	351.754	5.37126	93.4674	1.20032
72.3135	254.912	3.30385	351.896	5.44133	93.4727	1.1863
72.3931	252.435	3.23374	351.942	5.45333	93.5042	1.24989
72.4727	249.296	3.0618	352.021	5.61254	93.4645	1.26956
72.5523	247.044	2.97479	352.103	5.6203	93.4972	1.25478
72.6319	244.194	2.62941	352.153	5.60311	93.4542	1.24001
72.7115	242.206	2.646	352.198	5.61755	93.4651	1.17461
72.7911	239.395	2.59408	352.307	5.68084	93.5382	1.21611
72.8707	237.548	2.52395	352.333	5.62253	93.5727	1.16464
72.9503	234.991	2.84145	352.391	5.65047	93.6301	1.2983
73.0299	233.455	2.57624	352.447	5.61308	93.6453	1.19636
73.1095	230.968	2.64422	352.4	5.61045	93.678	1.28277
73.1891	229.618	2.63385	352.338	5.65019	93.6997	1.18265
73.2687	227.305	2.59038	352.313	5.66929	93.7914	1.26974
73.3483	226.187	2.75002	352.224	5.69228	93.8552	1.18989
73.4279	223.976	2.74294	352.266	5.74756	93.8815	1.30952
73.5075	222.931	2.78607	352.221	5.72177	93.8927	1.28011
73.5871	220.93	2.93371	352.237	5.70651	93.9306	1.36336
73.6667	220.017	2.94051	352.234	5.7017	93.954	1.35429
73.7463	218.32	2.91404	352.164	5.65096	94.0229	1.44461
73.8259	217.479	2.9972	352.183	5.65371	94.0316	1.47497
73.9055	215.713	2.92999	352.218	5.70105	94.0717	1.48237
73.9851	214.991	2.91856	352.203	5.67766	94.0761	1.43802
74.0647	213.368	3.0295	352.219	5.61895	94.0975	1.49246
74.1443	212.777	2.89012	352.243	5.58549	94.0754	1.45804
74.2239	211.392	2.98642	352.177	5.61183	94.112	1.51624
74.3035	210.931	2.86914	352.156	5.60963	94.0841	1.52602
74.3831	209.511	2.9827	352.081	5.56983	94.0667	1.43826
74.4627	209.154	2.76144	352.103	5.58339	94.0051	1.44529
74.5423	207.804	2.77723	352.123	5.71655	93.9868	1.36049
74.6219	207.612	2.6448	352.094	5.66011	93.9492	1.39303
74.7015	206.399	2.5701	352.048	5.82044	93.9025	1.32945
74.7811	206.356	2.4255	351.996	5.7086	93.8851	1.3538
74.8607	205.259	2.26774	352.012	5.72938	93.8371	1.37906
74.9403	205.16	2.12672	351.916	5.75382	93.8743	1.38524
75.0199	204.09	2.0058	351.896	5.69625	93.8625	1.22018
75.0995	204	1.79859	351.821	5.66108	93.9631	1.29622
75.1791	203.254	1.61779	351.758	5.64777	93.861	1.11829
75.2587	202.925	1.41884	351.755	5.65769	93.9969	1.21499
75.3383	202.078	1.17863	351.828	5.62409	94.0384	1.23047
75.4179	201.964	1.08365	351.874	5.62082	94.1062	1.30388
75.4975	201.132	0.901616	351.797	5.51291	94.1527	1.1895
75.5771	201.078	0.833617	351.84	5.53616	94.17	1.26554
75.6567	200.767	0.849805	351.853	5.53655	94.1975	1.3205
75.7363	200.3	0.941139	351.84	5.44602	94.2003	1.23115
75.8159	199.766	0.959612	351.864	5.39736	94.2403	1.22979
75.8955	199.615	0.911818	351.866	5.33187	94.2448	1.29518
75.9751	198.796	1.04967	351.944	5.27488	94.2717	1.21774
76.0547	198.87	0.972888	351.929	5.25718	94.3058	1.27716
76.1343	198.943	0.896106	351.914	5.23982	94.3399	1.33659
76.2139	198.269	1.13969	351.953	5.28596	94.3919	1.25139
76.2935	198.143	1.07251	351.994	5.42198	94.4112	1.36221
76.3731	197.765	0.888954	351.878	5.44971	94.4719	1.42365
76.4527	197.411	1.00997	351.848	5.50864	94.4579	1.53524
76.5323	197.217	1.03343	351.844	5.51512	94.4524	1.65085
76.6119	197.266	0.971646	351.839	5.51673	94.4471	1.76899
76.6915	196.835	1.12495	351.801	5.6005	94.5505	1.73142
76.7711	196.949	1.24588	351.719	5.54645	94.5512	1.77837
76.8507	196.489	1.14901	351.799	5.58286	94.5842	1.71103
76.9303	196.696	1.11759	351.799	5.53304	94.6161	1.70945
77.0099	196.146	1.33469	351.825	5.54384	94.6409	1.74689
77.0895	196.08	1.46957	351.83	5.39361	94.6359	1.76853
77.1691	195.862	1.63776	351.695	5.41975	94.6906	1.69409
77.2487	196.065	1.77764	351.722	5.29491	94.7045	1.77853
77.3283	195.611	1.85599	351.724	5.46367	94.6389	1.67312
77.4079	195.907	1.7674	351.751	5.32801	94.6791	1.69133
77.4875	195.369	1.86313	351.71	5.51194	94.5983	1.7481
77.5671	195.646	1.76267	351.778	5.36726	94.6254	1.81597
77.6467	194.983	2.04888	351.688	5.55048	94.5997	1.7337
77.7263	195.166	2.12545	351.711	5.48818	94.6567	1.72461
77.8059	194.464	2.16443	351.758	5.65363	94.668	1.7662
77.8855	194.855	2.21764	351.771	5.67311	94.7851	1.65893
77.9651	194.093	2.36947	351.813	5.742	94.7687	1.77924
78.0447	194.417	2.30122	351.774	5.76813	94.8285	1.75903
78.1243	193.916	2.36152	351.884	5.76976	94.8123	1.75926
78.2039	194.167	2.43045	351.862	5.79249	94.8432	1.71246
78.2835	193.736	2.19699	351.928	5.81215	94.8328	1.64638
78.3631	194.066	2.33497	351.885	5.69225	94.8636	1.59752
78.4427	193.513	2.27275	351.885	5.74632	94.9554	1.63923
78.5223	193.825	2.5166	351.835	5.57478	94.9878	1.62691
78.6019	193.296	2.49654	351.749	5.52015	95.0157	1.61599
78.6815	193.514	2.72784	351.755	5.34864	95.0409	1.66023
78.7611	193.124	2.44268	351.688	5.55327	95.0816	1.54219
78.8407	193.433	2.58278	351.745	5.41134	95.0746	1.59234
78.9203	193.034	2.43863	351.755	5.50858	95.1524	1.52592
78.9999	193.334	2.4963	351.73	5.4365	95.2142	1.54831
79.0795	192.963	2.65212	351.74	5.36309	95.2141	1.64236
79.1591	193.248	2.57084	351.814	5.41143	95.3021	1.71144
79.2387	192.824	2.73906	351.712	5.38669	95.3392	1.67325
79.3183	193.04	2.80528	351.743	5.40515	95.3464	1.73131
79.3979	192.556	2.85145	351.755	5.43808	95.3705	1.63117
79.4775	192.805	2.92478	351.78	5.52623	95.3015	1.55057
79.5571	192.442	2.86111	351.788	5.40205	95.3192	1.58185
79.6367	192.749	2.8588	351.767	5.49071	95.2369	1.33067
79.7163	192.308	2.85855	351.749	5.43504	95.2792	1.48688
79.7959	192.571	2.94768	351.753	5.47081	95.2485	1.32949
79.8755	192.097	2.81325	351.735	5.42526	95.2247	1.27301
79.9551	192.393	2.91851	351.739	5.41202	95.224	1.24607
80.0347	192.004	2.70194	351.713	5.46929	95.2364	1.25011
80.1143	192.272	2.84612	351.712	5.47504	95.2757	1.25524
80.1939	191.909	2.80132	351.74	5.46074	95.2492	1.29266
80.2735	192.199	2.80916	351.71	5.44521	95.3306	1.26433
80.3531	191.78	2.79454	351.706	5.42194	95.2775	1.26366
80.4327	192.087	2.71981	351.663	5.38758	95.3091	1.22442
80.5123	191.686	2.77877	351.637	5.42202	95.2958	1.19549
80.5919	191.989	2.81291	351.601	5.38576	95.3488	1.18905
80.6715	191.574	2.95928	351.588	5.43979	95.3013	1.17791
80.7511	191.931	3.07937	351.628	5.4803	95.3223	1.23156
80.8307	191.571	3.05115	351.601	5.4663	95.2874	1.16704
80.9103	191.82	3.14818	351.633	5.55259	95.3241	1.14514
80.9899	191.319	3.0979	351.706	5.54942	95.2571	1.2132
81.0695	191.668	3.19098	351.726	5.63069	95.3148	1.14215
81.1491	191.156	3.29809	351.73	5.62069	95.3638	1.26775
81.2287	191.47	3.45098	351.815	5.68044	95.3925	1.25495
81.3083	191.155	3.3177	351.831	5.77629	95.4828	1.30706
81.3879	191.378	3.47824	351.862	5.80161	95.5404	1.32018
81.4675	190.952	3.41222	351.959	5.90158	95.447	1.34482
81.5471	191.316	3.58682	351.957	5.91513	95.5031	1.30815
81.6267	190.944	3.44804	351.98	5.91335	95.4737	1.36968
81.7063	191.254	3.44726	352.031	5.89798	95.5015	1.33801
81.7859	190.775	3.83975	352.089	6.00836	95.5606	1.44246
81.8655	191.124	3.6976	352.053	5.9197	95.5608	1.48165
81.9451	190.613	4.02272	351.996	6.00325	95.5909	1.47864
82.0247	191.04	3.87189	351.895	5.95363	95.6146	1.46682
82.1043	190.649	3.90001	351.796	5.88948	95.6659	1.52971
82.1839	191.042	3.84863	351.715	5.95126	95.6789	1.49748
82.2635	190.61	4.11329	351.541	5.82493	95.7162	1.51151
82.3431	190.878	4.01454	351.482	5.92579	95.7262	1.5821
82.4227	190.37	4.18806	351.425	5.92021	95.7812	1.52761
82.5023	190.804	4.24591	351.342	5.91216	95.8685	1.55467
82.5819	190.395	4.19508	351.366	5.81951	95.7948	1.50795
82.6615	190.749	4.34561	351.239	5.82944	95.8713	1.52624
82.7411	190.373	4.23383	351.219	5.76255	95.8529	1.58774
82.8207	190.675	4.32198	351.14	5.79378	95.8592	1.56347
82.9003	190.133	4.41747	351.047	5.67152	95.8799	1.42495
82.9799	190.532	4.53544	351.012	5.64844	95.8676	1.48221
83.0595	190.116	4.58234	351.085	5.63693	95.7475	1.2826
83.1391	190.583	4.70875	350.977	5.57017	95.7761	1.38557
83.2187	190.082	5.00129	350.983	5.63265	95.6557	1.34168
83.2983	190.589	4.91136	350.946	5.55147	95.6532	1.4169
83.3779	190.096	5.10804	350.93	5.59528	95.6215	1.45819
83.4575	190.552	4.89977	350.854	5.53448	95.6326	1.45149
83.5371	190.02	5.10155	350.833	5.5075	95.6537	1.38004
83.6167	190.506	4.88891	350.807	5.46321	95.6732	1.36397
83.6963	190.055	4.89032	350.737	5.32365	95.6449	1.23669
83.7759	190.448	4.81052	350.69	5.35936	95.7257	1.26063
83.8555	189.988	4.70745	350.666	5.26201	95.6942	1.1847
83.9351	190.38	4.79233	350.627	5.31118	95.7956	1.21008
84.0147	190.192	4.85246	350.685	5.23279	95.8471	1.17148
84.0943	190.24	4.91567	350.655	5.27452	95.8763	1.16938
84.1739	189.773	4.98211	350.666	5.11321	95.8813	1.09431
84.2535	190.175	5.03632	350.615	5.18606	95.9552	1.13005
84.3331	189.731	4.84003	350.629	5.14374	95.9215	1.00878
84.4127	190.042	5.03805	350.661	5.16685	96.0003	1.09212
84.4923	190.017	5.14805	350.682	5.18511	96.0791	1.17639
84.5719	189.888	5.22157	350.623	5.19832	96.0145	1.07881
84.6515	189.993	5.39291	350.649	5.20046	96.0569	1.13475
84.7311	189.868	5.56556	350.638	5.17502	96.078	1.04309
84.8107	189.606	5.86041	350.62	5.15904	96.1238	1.02361
84.8903	189.668	5.90386	350.672	5.1491	96.1676	0.990345
84.9699	189.295	6.18152	350.669	5.05988	96.2244	0.948484
85.0495	189.487	6.13318	350.709	5.09145	96.2404	0.934568
85.1291	189.688	6.09613	350.749	5.1259	96.2564	0.920789
85.2087	189.253	6.32923	350.689	5.23678	96.3278	0.921083
85.2883	189.446	6.27409	350.715	5.37657	96.3147	0.899139
85.3679	189.129	6.32023	350.711	5.39118	96.4041	0.878932
85.4475	189.153	6.32992	350.696	5.49169	96.4268	0.871341
85.5271	188.954	6.07055	350.699	5.43514	96.4274	0.870306
85.6067	189.133	6.1312	350.662	5.55821	96.4754	0.856315
85.6863	188.765	6.11677	350.559	5.38319	96.4666	0.860065
85.7659	188.948	6.17047	350.524	5.44466	96.4716	0.934537
85.8455	188.67	6.0334	350.516	5.50088	96.4417	0.983074
85.9251	188.703	6.10964	350.454	5.53786	96.4547	1.05789
86.0047	188.496	5.83324	350.452	5.57024	96.5155	0.996365
86.0843	188.664	5.80345	350.327	5.53885	96.5393	1.00944
86.1639	188.302	5.61343	350.382	5.56144	96.5692	0.963619
86.2435	188.589	5.54322	350.334	5.61986	96.5926	0.905015
86.3231	188.237	5.60509	350.339	5.63521	96.6454	0.92903
86.4027	188.512	5.55794	350.37	5.59993	96.6841	0.898159
86.4823	188.132	5.64377	350.235	5.67827	96.6972	0.98955
86.5619	188.434	5.63289	350.271	5.51678	96.7404	1.00969
86.6415	187.941	5.89688	350.198	5.61181	96.7002	1.00216
86.7211	188.146	5.98235	350.18	5.48056	96.7402	0.998455
86.8007	187.714	5.90795	350.222	5.65196	96.6219	1.02777
86.8803	187.939	5.90723	350.237	5.58022	96.6669	0.973626
86.9599	187.661	5.95218	350.19	5.62821	96.6421	1.06268
87.0395	187.955	5.89578	350.219	5.5112	96.6196	1.03
87.1191	187.387	5.93196	350.161	5.63715	96.6659	1.04172
87.1987	187.549	6.07204	350.132	5.52301	96.7272	1.07779
87.2783	187.105	6.0086	350.225	5.65967	96.7496	0.996759
87.3579	187.372	6.2354	350.157	5.58623	96.8609	1.01456
87.4375	186.861	5.87258	350.2	5.72326	96.8626	0.988456
87.5171	187.08	5.88581	350.177	5.71026	96.9882	0.934317
87.5967	186.659	5.86408	350.152	5.78091	96.9625	1.06721
87.6763	186.897	5.82559	350.167	5.76646	97.068	1.05695
87.7559	186.332	5.72871	350.161	5.7753	97.0783	1.00431
87.8355	186.714	5.74136	350.11	5.69257	97.1094	1.05914
87.9151	186.189	5.56332	350.077	5.82495	97.1944	0.930712
87.9947	186.567	5.71872	350.059	5.68345	97.2457	0.879383
88.0743	186.007	5.45013	350.007	5.80695	97.2748	0.944277
88.1539	186.345	5.64116	349.946	5.64165	97.348	0.9161
88.2335	185.797	5.30941	349.842	5.58302	97.3228	0.896534
88.3131	186.149	5.49627	349.873	5.42001	97.3699	0.884668
88.3927	185.759	5.31716	349.842	5.50193	97.3715	0.929037
88.4723	186.133	5.62591	349.865	5.4559	97.4602	0.906395
88.5519	185.688	5.15304	349.765	5.37778	97.3704	0.909295
88.6315	186.063	5.50166	349.816	5.44094	97.4487	0.879913
88.7111	185.692	5.32455	349.75	5.38231	97.3941	0.911878
88.7907	186.071	5.45967	349.777	5.43151	97.3712	0.892261
88.8703	185.534	5.49528	349.639	5.56275	97.3285	0.873751
88.9499	185.955	5.69632	349.638	5.64679	97.2889	0.857772
89.0295	185.464	5.48474	349.535	5.49713	97.2513	0.796167
89.1091	185.85	5.69379	349.557	5.59917	97.2094	0.77467
89.1887	185.408	5.60108	349.455	5.51348	97.1683	0.788768
89.2683	185.774	5.74789	349.44	5.57073	97.1005	0.703557
89.3479	185.353	5.73201	349.317	5.52773	97.1543	0.720225
89.4275	185.683	5.79939	349.323	5.53079	97.0875	0.646339
89.5071	185.294	5.61788	349.217	5.54471	97.0389	0.59832
89.5867	185.58	5.70242	349.178	5.56302	97.1179	0.590297
89.6663	185.274	5.49599	349.055	5.58307	97.0114	0.646781
89.7459	185.564	5.49726	349.031	5.59741	97.0942	0.612404
89.8255	185.069	5.25602	348.942	5.62138	97.0807	0.710091
89.9051	185.443	5.4149	348.944	5.58177	97.1289	0.71496
89.9847	185.084	5.37895	348.883	5.7352	97.0741	0.690208
90.0643	185.407	5.57195	348.853	5.75525	97.1765	0.779363
90.1439	184.966	5.34416	348.907	5.79974	97.1083	0.717702
90.2235	185.206	5.58002	348.892	5.88258	97.2092	0.706559
90.3031	184.584	5.40677	348.888	5.7801	97.2084	0.688055
90.3827	184.979	5.61894	348.917	5.88234	97.2016	0.717797
90.4623	184.416	5.61871	348.91	5.90587	97.3093	0.727107
90.5419	184.749	5.73978	348.923	5.98536	97.2999	0.788073
90.6215	184.254	5.45501	348.95	6.02546	97.4101	0.730024
90.7011	184.603	5.73797	348.985	6.08856	97.3909	0.78542
90.7807	184.128	5.38255	348.875	5.99427	97.5203	0.704181
90.8603	184.405	5.50058	348.855	6.02467	97.5176	0.709052
90.9399	183.877	5.57483	348.849	5.98274	97.6638	0.818619
91.0195	184.221	5.47787	348.848	5.973	97.5955	0.816878
91.0991	183.65	5.62244	348.839	6.00967	97.6294	0.893394
91.1787	183.934	5.44896	348.787	5.88847	97.6354	0.909397
91.2583	183.473	5.56491	348.664	5.92979	97.7188	0.935689
91.3379	183.711	5.52668	348.557	5.82735	97.7311	0.906371
91.4175	183.351	5.40085	348.583	5.84334	97.7556	1.02015
91.4971	183.388	5.25551	348.395	5.83977	97.8159	0.90935
91.5767	182.775	5.18256	348.278	5.88198	97.8171	0.963384
91.6563	183.054	5.17488	348.178	5.8358	97.8455	0.888132
91.7359	182.444	5.16067	348.101	5.93631	97.8377	0.939544
91.8155	182.713	5.19425	348.039	5.87732	97.875	0.949624
91.8951	182.738	5.2183	347.975	5.81726	97.9123	0.960166
91.9747	182.572	5.36336	347.862	5.8421	97.9356	1.01378
92.0543	182.228	5.2346	347.816	5.85888	97.9454	0.917842
92.1339	185.722	0.652278	347.787	5.78046	98.0015	1.02372
92.2135	188.638	4.43528	347.752	5.7558	98.0189	0.930431
92.2931	191.023	7.19371	347.727	5.75461	98.0657	0.939066
92.3727	192.858	9.74305	347.707	5.7619	98.1125	0.950109
92.4523	193.495	10.7628	347.676	5.68791	98.0835	0.949099
92.5319	194.734	11.9874	347.607	5.68068	98.0889	0.91869
92.6115	195.04	12.8396	347.508	5.68471	98.0735	0.904701
92.6911	195.817	13.7855	347.441	5.67046	98.0412	0.856497
92.7707	196.562	14.7426	347.348	5.68854	97.9571	0.862959
92.8503	196.912	15.4884	347.275	5.65241	97.9604	0.676286
92.9299	197.675	16.3871	347.285	5.66272	97.9067	0.844763
93.0095	198.671	17.3813	347.301	5.67814	97.853	1.02063
93.0891	198.421	17.9757	347.206	5.59248	97.8807	0.878506
93.1687	199.365	19.0474	347.109	5.64872	97.8312	1.00804
93.2483	199.093	19.622	347.051	5.45889	97.7784	0.955486
93.3279	199.915	20.6782	346.931	5.48896	97.8208	0.975835
93.4075	199.729	21.2513	346.972	5.39725	97.8064	1.05916
93.4871	200.549	22.1453	346.875	5.37964	97.836	1.00028
93.5667	200.086	22.6576	346.863	5.26884	97.8264	1.01346
93.6463	200.955	23.5261	346.791	5.25196	97.8377	1
93.7259	200.85	24.5545	346.725	5.19784	97.8624	0.942976
93.8055	201.94	25.5328	346.557	5.16697	97.8991	1.01709
93.8851	201.674	26.1248	346.642	5.18557	97.9198	0.883407
93.9647	202.519	26.9272	346.504	5.18484	98.0157	0.983163
94.0443	202.366	27.648	346.59	5.19791	97.9933	0.847555
94.1239	203.195	28.3825	346.484	5.18988	98.073	0.902742
94.2035	203.079	29.1421	346.497	5.14202	98.0765	0.84284
94.2831	204.213	30.2298	346.394	5.15613	98.0708	0.973989
94.3627	203.96	31.0437	346.514	5.08707	98.1724	0.785825
94.4423	204.927	31.9484	346.471	5.10907	98.1355	0.907138
94.5219	204.763	32.555	346.428	5.02046	98.2368	0.756091
94.6014	205.79	33.6229	346.379	5.05104	98.2399	0.906072
94.6811	205.746	34.0523	346.316	5.00454	98.266	0.810258
94.7607	206.715	34.8508	346.293	5.00216	98.22	0.872792
94.8402	206.774	35.7157	346.219	4.90202	98.3142	0.816519
94.9199	207.745	36.5652	346.118	4.82592	98.282	0.7943
94.9995	208.449	37.8142	346.133	4.75916	98.2454	0.825369

## Sheet: Sheet9
hiv_ca_ass_2_4_50mM MES pH 6, 50mM NaCl.xlsx - Turbidity (unfolding) - Data Points	hiv_ca_ass_2_4_50mM MES pH 6, 50mM NaCl.xlsx - Unnamed: 1	hiv_ca_ass_2_4_50mM MES pH 6, 50mM NaCl.xlsx - Unnamed: 2	hiv_ntd_ass_2_2.6_50mM MES pH 6, 50mM NaCl.xlsx - Unnamed: 1	hiv_ntd_ass_2_2.6_50mM MES pH 6, 50mM NaCl.xlsx - Unnamed: 2	hiv_ctd_ass_2_1.5_50mM MES pH 6, 50mM NaCl.xlsx - Unnamed: 1	hiv_ctd_ass_2_1.5_50mM MES pH 6, 50mM NaCl.xlsx - Unnamed: 2
T [°C]	Turbidity [mAU]	S.D.	Turbidity [mAU]	S.D.	Turbidity [mAU]	S.D.
15.0026	88.7879	2.55468	88.3075	0.505777	90.3475	1.15366
15.1164	88.8581	2.3851	88.3009	0.447336	90.2412	1.088
15.2302	88.8107	2.42442	88.3026	0.484354	90.164	1.12681
15.344	88.8196	2.50266	88.2329	0.35141	90.116	1.00411
15.4577	88.8367	2.56972	88.2541	0.411729	90.11	1.03631
15.5715	88.8446	2.599	88.2527	0.444963	90.1143	1.01295
15.6853	88.8475	2.58659	88.2391	0.319816	90.1441	0.885831
15.7991	88.8484	2.60545	88.3636	0.357854	90.1662	0.855232
15.9129	88.8449	2.53963	88.4132	0.413401	90.1697	0.894772
16.0267	88.8128	2.46365	88.4211	0.474248	90.1806	0.911413
16.1405	88.782	2.37343	88.34	0.582737	90.2517	0.773721
16.2543	88.7402	2.18831	88.3111	0.684523	90.1868	0.710552
16.3681	88.7586	2.17996	88.3382	0.626507	90.244	0.668899
16.4819	88.7684	2.20535	88.2813	0.881476	90.1855	0.634281
16.5957	88.8362	2.20727	88.4078	0.784673	90.2178	0.638116
16.7095	88.8066	2.19587	88.4383	0.711192	90.265	0.560874
16.8233	88.8497	2.22253	88.5021	0.699069	90.3091	0.579714
16.937	88.8579	2.10844	88.6121	0.590817	90.3573	0.461679
17.0508	88.9394	2.18864	88.6418	0.587842	90.3629	0.479453
17.1646	88.9522	2.11354	88.4981	0.587868	90.3685	0.469087
17.2784	89.0173	2.09362	88.4618	0.587629	90.3757	0.494996
17.3922	89.0702	2.04554	88.4048	0.579378	90.4623	0.403393
17.506	89.105	2.05984	88.3749	0.599421	90.4428	0.453318
17.6198	89.1179	2.0534	88.3492	0.635258	90.4303	0.492759
17.7336	89.131	1.9665	88.4093	0.557482	90.4409	0.45039
17.8474	89.1371	1.92101	88.2635	0.516972	90.5426	0.546808
17.9612	89.1223	1.89681	88.3342	0.507717	90.5396	0.555142
18.075	89.1544	1.965	88.3106	0.606288	90.4416	0.548611
18.1888	89.1783	1.91594	88.3122	0.657883	90.424	0.510558
18.3026	89.1396	1.8979	88.3354	0.582344	90.386	0.586677
18.4164	89.1943	1.82038	88.3706	0.661224	90.3917	0.517918
18.5301	89.1288	1.72335	88.414	0.46735	90.4092	0.552236
18.6439	89.1471	1.78576	88.4008	0.591922	90.4477	0.562066
18.7577	88.9827	1.73205	88.391	0.622864	90.372	0.558662
18.8715	88.979	1.82293	88.5009	0.617374	90.5115	0.494423
18.9853	88.897	1.88437	88.5611	0.521611	90.5202	0.516342
19.0991	88.9321	1.9173	88.5955	0.527772	90.5861	0.563713
19.2129	88.9485	1.9808	88.5467	0.470877	90.6229	0.466239
19.3267	88.9734	1.94559	88.5406	0.519254	90.6862	0.421643
19.4405	88.9484	2.13103	88.4851	0.521683	90.6575	0.485007
19.5543	88.9891	1.94347	88.391	0.608766	90.7305	0.465428
19.6681	89.001	2.02583	88.2642	0.660505	90.7426	0.433696
19.7819	89.0217	1.91807	88.2746	0.73283	90.7886	0.396942
19.8957	89.1015	1.95266	88.1696	0.865795	90.8045	0.552112
20.0095	89.0999	1.88763	88.2695	0.902541	90.8778	0.445324
20.1232	89.0858	1.87005	88.3048	0.939242	90.8578	0.532302
20.237	89.103	1.81867	88.3045	0.947977	90.8981	0.426664
20.3508	89.127	1.87541	88.326	1.00369	90.6723	0.458685
20.4646	89.1715	1.90233	88.2892	0.976509	90.742	0.332918
20.5784	89.0713	1.90762	88.394	1.08944	90.5908	0.354683
20.6922	89.1453	1.86634	88.3074	1.12863	90.6509	0.308691
20.806	89.1556	1.90464	88.3325	1.00912	90.6857	0.233488
20.9198	89.259	1.9452	88.2845	1.04242	90.7274	0.214157
21.0336	89.17	1.93064	88.3748	1.01605	90.6989	0.252316
21.1474	89.1862	1.85485	88.3671	1.12273	90.7312	0.242584
21.2612	89.1388	1.81876	88.3686	0.958548	90.7586	0.30655
21.375	89.1563	1.78896	88.4046	0.931789	90.8103	0.297631
21.4888	89.1083	1.83687	88.4828	0.909228	90.7913	0.496394
21.6025	89.1349	1.79595	88.5486	0.952763	90.8129	0.356995
21.7163	88.9629	1.93881	88.5274	1.02739	90.8758	0.578488
21.8301	88.965	1.83352	88.6498	1.07764	90.891	0.500597
21.9439	88.8758	1.78026	88.7244	0.981335	90.8877	0.542867
22.0577	88.9146	1.76792	88.7467	0.996714	90.8823	0.521907
22.1715	88.9608	1.71834	88.8444	1.03599	90.8407	0.562645
22.2853	89.0152	1.75383	88.8738	1.09786	90.8237	0.549376
22.3991	88.9699	1.91806	88.9353	0.994524	90.7876	0.653282
22.5129	89.0519	1.86251	88.904	1.06926	90.8712	0.657518
22.6267	89.0768	2.06791	88.8272	0.894028	90.8121	0.633358
22.7405	89.1284	2.00894	88.7976	0.884366	90.8119	0.656652
22.8543	89.1591	2.17479	88.7186	0.686216	90.8636	0.742744
22.9681	89.1834	2.04654	88.6825	0.699152	90.934	0.699947
23.0819	89.2636	2.36154	88.6589	0.807063	90.8807	0.733918
23.1956	89.3041	2.28424	88.695	0.832512	90.9026	0.714687
23.3094	89.2692	2.38044	88.7131	0.862972	90.9485	0.786677
23.4232	89.3163	2.31599	88.7419	0.926988	90.972	0.704233
23.537	89.3028	2.46034	88.6228	0.983838	90.8611	0.739918
23.6508	89.3696	2.41366	88.7073	1.00456	90.8605	0.793611
23.7646	89.3672	2.50342	88.7772	1.10862	90.8634	0.80291
23.8784	89.4827	2.50033	88.7896	1.11516	90.802	0.798212
23.9922	89.464	2.51191	88.7983	1.2043	90.7615	0.901465
24.106	89.4565	2.57222	88.7992	1.13997	90.7792	0.826762
24.2198	89.4045	2.60456	88.8619	1.2722	90.7036	0.831337
24.3336	89.419	2.68683	88.8639	1.32047	90.7345	0.839338
24.4474	89.4174	2.77435	88.8797	1.35774	90.8171	0.757278
24.5612	89.4421	2.7776	88.9327	1.27149	90.9306	0.798303
24.6749	89.4109	2.84869	89.0474	1.2968	90.9307	0.765675
24.7887	89.3838	2.75703	89.0963	1.38209	90.9996	0.797224
24.9025	89.3537	2.71597	88.9799	1.32916	90.9519	0.645597
25.0163	89.3929	2.71488	88.9651	1.42903	90.995	0.689099
25.1301	89.338	2.58415	88.917	1.38909	90.9332	0.629036
25.2439	89.3619	2.56921	88.9193	1.47818	90.9937	0.643767
25.3577	89.3131	2.60569	88.8324	1.40471	90.9223	0.501494
25.4715	89.3981	2.66817	88.8912	1.39407	91.0171	0.562829
25.5853	89.3294	2.48204	88.9506	1.29575	91.0333	0.497753
25.6991	89.5148	2.58809	88.8479	1.2205	91.0698	0.540856
25.8129	89.4382	2.47232	88.7547	1.01062	91.105	0.512257
25.9267	89.5458	2.608	88.8055	1.04554	91.0734	0.647456
26.0405	89.628	2.34301	88.5744	0.919268	91.063	0.662809
26.1543	89.726	2.44609	88.5412	0.952411	91.0555	0.73587
26.268	89.7581	2.46261	88.5185	0.933717	91.0945	0.733999
26.3818	89.7853	2.46509	88.5397	0.98254	91.0781	0.829576
26.4956	89.7624	2.52613	88.5238	0.905727	91.0447	0.867072
26.6094	89.7651	2.44716	88.5252	1.06834	91.0311	0.8921
26.7232	89.651	2.38221	88.6016	0.927233	91.0071	0.991957
26.837	89.7679	2.36746	88.6127	1.09539	91.0633	1.00161
26.9508	89.6698	2.3933	88.6725	0.791573	91.0203	1.07425
27.0646	89.7148	2.3976	88.6744	0.920117	91.0259	1.08439
27.1784	89.5473	2.50449	88.7314	0.794495	91.0901	1.01862
27.2922	89.5632	2.51057	88.7426	0.880339	91.0909	0.96828
27.406	89.4506	2.52362	88.803	0.742308	91.1072	1.12485
27.5198	89.4045	2.47597	88.9081	0.772146	91.1514	1.07157
27.6336	89.3791	2.64475	88.935	0.823599	91.2063	0.98858
27.7474	89.3939	2.58619	88.9445	0.79884	91.1801	0.972498
27.8611	89.4276	2.63707	88.894	0.728738	91.2264	0.94252
27.9749	89.4026	2.59213	88.9092	0.799336	91.2662	0.913182
28.0887	89.3499	2.63253	88.7813	0.902938	91.3093	0.998568
28.2025	89.3227	2.51583	88.7654	0.941281	91.3376	1.05918
28.3163	89.3632	2.72596	88.7177	0.946221	91.3059	0.962491
28.4301	89.3435	2.67718	88.7309	1.02703	91.3179	0.97601
28.5439	89.2695	2.66629	88.6492	1.06271	91.3609	1.0448
28.6577	89.3482	2.66807	88.7198	0.996193	91.392	1.02625
28.7715	89.2828	2.59717	88.71	1.15205	91.4852	1.13633
28.8853	89.3241	2.63835	88.7894	1.09354	91.4961	1.14904
28.9991	89.4077	2.67616	88.8016	0.973437	91.3412	1.0876
29.1129	89.4414	2.68548	88.8468	0.86476	91.3058	0.967424
29.2267	89.4384	2.46156	88.8287	0.955316	91.1875	0.907232
29.3404	89.4459	2.45972	88.8334	0.896784	91.1107	0.803099
29.4542	89.5155	2.47305	88.848	1.01541	91.0857	0.644507
29.568	89.5735	2.4568	88.8747	0.98457	91.0557	0.637786
29.6818	89.5711	2.29839	88.8817	1.04882	91.0565	0.561926
29.7956	89.6082	2.24678	88.892	1.02953	91.0825	0.60373
29.9094	89.6382	2.24316	88.9054	1.0474	91.0626	0.732248
30.0232	89.6904	2.21813	88.9348	1.06597	91.0939	0.776196
30.137	89.6593	2.24131	88.9497	1.02319	91.1094	0.85114
30.2508	89.7003	2.20387	89.0058	0.99488	91.1468	0.895571
30.3646	89.6262	2.21366	89.0701	1.08034	91.1709	1.07543
30.4784	89.6734	2.2127	89.1573	1.04168	91.214	0.991597
30.5922	89.5082	2.20392	89.1725	0.982897	91.2085	1.12536
30.706	89.4786	2.14627	89.2787	1.02394	91.2344	1.06686
30.8198	89.5169	2.12085	89.3819	0.952344	91.2841	1.09497
30.9335	89.5405	2.08755	89.4333	0.99355	91.2823	1.04863
31.0473	89.5303	2.22584	89.4414	0.956212	91.2818	1.20738
31.1611	89.5743	2.1837	89.4793	1.0003	91.3023	1.10647
31.2749	89.4857	2.29687	89.4187	0.837118	91.3352	1.14957
31.3887	89.5976	2.19741	89.3749	0.934407	91.3758	1.17142
31.5025	89.6095	2.28059	89.307	0.794047	91.3723	1.13475
31.6163	89.6802	2.12734	89.3032	0.870738	91.4236	1.10892
31.7301	89.6227	2.29085	89.0787	0.823192	91.4054	1.12031
31.8439	89.6982	2.2177	89.1572	0.850392	91.4402	1.13485
31.9577	89.7688	2.40204	89.1905	0.920817	91.3369	1.15598
32.0715	89.8091	2.33669	89.2605	0.937902	91.3592	1.13277
32.1853	89.7592	2.44325	89.0477	1.02201	91.1994	1.17644
32.2991	89.7809	2.42098	89.1499	1.03853	91.195	1.13777
32.4128	89.8799	2.4896	89.2043	0.995273	91.014	0.998988
32.5266	89.9911	2.47286	89.2498	1.04732	90.9987	1.15789
32.6404	89.9326	2.45884	89.2537	0.985744	90.9277	1.19473
32.7542	89.9473	2.45807	89.2883	1.04147	90.9626	1.18593
32.868	89.9408	2.57999	89.3132	0.972979	90.867	1.09152
32.9818	89.9582	2.61717	89.3336	1.1118	90.9222	1.1646
33.0956	89.8497	2.76468	89.3312	1.09358	91.0246	1.10633
33.2094	89.9233	2.62367	89.4127	1.09679	91.0417	1.11843
33.3232	89.8548	2.67076	89.3998	1.21648	90.9744	1.09718
33.437	89.9166	2.6042	89.4497	1.30584	90.9873	1.1169
33.5508	89.808	2.43003	89.36	1.31037	91.0211	0.99055
33.6646	89.938	2.39325	89.3298	1.4141	91.0587	1.02668
33.7784	89.8776	2.37483	89.3762	1.35319	91.0149	0.939136
33.8922	89.9408	2.37796	89.3247	1.46029	91.0595	0.969433
34.0059	89.9732	2.28065	89.2448	1.54897	91.1802	0.889731
34.1197	90.0258	2.2599	89.2478	1.55095	91.1637	0.9423
34.2335	90.0265	2.22191	89.3756	1.42414	91.2328	0.790934
34.3473	90.133	2.23221	89.2602	1.51697	91.3054	0.8543
34.4611	90.1532	2.13314	89.1709	1.32051	91.1821	0.818347
34.5749	90.1672	2.17644	89.0865	1.26844	91.1324	0.926067
34.6887	90.2244	1.97767	89.0412	1.14138	91.0914	0.90771
34.8025	90.3275	1.92842	88.9236	1.22681	91.0896	0.896389
34.9163	90.2935	1.99529	89.0023	1.2613	91.0977	0.952108
35.0301	90.349	1.94429	88.9664	1.21773	91.1162	0.85786
35.1439	90.2766	1.88183	88.9329	1.09282	91.1679	0.930497
35.2577	90.3891	1.78524	88.9898	1.20648	91.1452	0.931701
35.3715	90.3562	1.87837	89.0922	1.19392	91.0157	1.04293
35.4852	90.481	1.77698	89.1068	1.23177	91.0143	1.01947
35.599	90.4313	1.81414	89.0406	1.0939	90.9775	1.12119
35.7128	90.4865	1.78209	89.0398	1.14138	91.0142	1.05569
35.8266	90.2902	1.96115	89.1738	1.00654	91.0492	1.03958
35.9404	90.354	1.91179	89.127	1.03807	91.0299	1.10897
36.0542	90.1837	2.06517	89.2101	0.991636	91.1405	1.03301
36.168	90.2155	2.00241	89.2554	0.99234	91.15	1.01505
36.2818	90.0161	2.09278	89.3302	0.896611	91.2116	1.20736
36.3956	90.0125	2.07444	89.3597	0.885764	91.2277	1.15272
36.5094	89.9496	2.31591	89.4853	0.915438	91.2405	1.18206
36.6232	90.0209	2.29009	89.5007	0.937854	91.2611	1.13679
36.737	89.8154	2.51628	89.3732	0.872757	91.2263	1.24862
36.8508	89.827	2.44135	89.3971	0.934193	91.3246	1.15468
36.9646	89.8119	2.50156	89.2863	1.02312	91.3554	1.19174
37.0783	89.8164	2.41871	89.2368	0.994739	91.396	1.15216
37.1921	89.8585	2.58291	89.0934	1.03203	91.369	1.17833
37.3059	89.903	2.51314	89.1213	1.05525	91.4218	1.13706
37.4197	89.7867	2.52253	89.0068	1.11545	91.5204	1.14406
37.5335	89.8306	2.46111	89.0508	1.08699	91.5319	1.21065
37.6473	89.8603	2.52271	89.1046	1.05441	91.5798	1.14171
37.7611	89.9412	2.44105	89.1368	1.13214	91.5792	1.16149
37.8749	89.8194	2.47959	89.0924	1.09073	91.5623	1.17603
37.9887	89.8857	2.41131	89.1311	0.99271	91.5325	1.16995
38.1025	89.8414	2.3404	89.2001	1.02814	91.4168	1.08487
38.2163	89.8834	2.29202	89.1986	1.05423	91.3836	1.04928
38.3301	89.9195	2.30624	89.209	1.06255	91.3326	1.12428
38.4439	89.9688	2.2515	89.2623	0.99239	91.3599	1.12754
38.5577	89.8741	2.14239	89.3298	1.02144	91.2766	1.03194
38.6714	89.9328	2.15865	89.3106	1.02565	91.3683	1.11354
38.7852	90.0533	2.19219	89.3539	1.01658	91.2194	1.22418
38.899	90.1333	2.13529	89.3444	0.936009	91.3074	1.31811
39.0128	90.0701	2.12501	89.429	0.821207	91.2518	1.2708
39.1266	90.1167	2.07048	89.4601	0.837353	91.3475	1.35436
39.2404	90.023	2.10239	89.4349	0.772203	91.3605	1.30411
39.3542	90.0661	2.03613	89.5333	0.807688	91.4104	1.30623
39.468	89.9606	2.10436	89.7548	0.643807	91.5672	1.32335
39.5818	89.9469	1.94242	89.7585	0.697554	91.602	1.38325
39.6956	89.915	2.16972	89.7969	0.684851	91.6483	1.33354
39.8094	89.9719	2.06286	89.8567	0.680667	91.648	1.38348
39.9232	89.8618	2.18281	89.9282	0.737253	91.6692	1.35323
40.037	89.9129	2.13404	89.8925	0.686018	91.7326	1.44221
40.1507	89.9909	2.19892	89.8475	0.691856	91.7009	1.34424
40.2645	90.0351	2.1235	89.8164	0.571392	91.7681	1.31482
40.3783	89.9861	2.19326	89.6916	0.466312	91.675	1.41196
40.4921	90.0158	2.13425	89.6379	0.401046	91.6788	1.42382
40.6059	90.1124	2.22887	89.656	0.40185	91.7233	1.45264
40.7197	90.1367	2.17998	89.5704	0.423805	91.7355	1.48203
40.8335	90.1295	2.19885	89.3923	0.465543	91.7101	1.35749
40.9473	90.163	2.16676	89.4709	0.398552	91.7155	1.33792
41.0611	90.244	2.32892	89.3654	0.359134	91.5616	1.40996
41.1749	90.2659	2.25512	89.3563	0.296839	91.4105	1.44662
41.2887	90.3432	2.38824	89.3254	0.317988	91.1898	1.47664
41.4025	90.4309	2.31222	89.4112	0.210761	91.1764	1.51735
41.5163	90.2898	2.44265	89.3843	0.305719	91.0727	1.6188
41.6301	90.3138	2.40858	89.4363	0.187611	91.1766	1.58245
41.7438	90.3152	2.56772	89.434	0.406102	91.093	1.48816
41.8576	90.388	2.56293	89.4943	0.359863	91.1856	1.52412
41.9714	90.2779	2.58776	89.5123	0.520236	91.1219	1.32226
42.0852	90.4211	2.61511	89.6332	0.44895	91.2001	1.40369
42.199	90.5488	2.72226	89.7585	0.574935	91.164	1.32322
42.3128	91.0148	2.62954	89.8565	0.678358	91.2441	1.35254
42.4266	91.3223	2.34341	89.7766	0.763066	91.3098	1.157
42.5404	93.5855	2.31198	89.8379	0.840842	91.3307	1.22316
42.6542	96.0715	2.05824	89.9178	0.869102	91.2782	1.10462
42.768	100.932	1.94395	89.9115	0.92329	91.3763	1.06236
42.8818	105.845	2.00654	89.7923	1.17759	91.3662	0.98584
42.9956	111.885	1.96968	89.9213	1.16501	91.387	0.986993
43.1094	117.711	1.97717	89.9602	1.27421	91.4321	0.926922
43.2231	124.284	1.94183	90.1406	1.28016	91.4837	0.927463
43.3369	130.539	1.89035	90.2039	1.24343	91.5743	0.890661
43.4507	137.402	1.81674	90.4474	1.22194	91.5679	0.87659
43.5645	143.669	1.64025	90.5756	1.04422	91.7129	0.873735
43.6783	150.758	1.75771	91.1322	1.04327	91.5803	0.865693
43.7921	157.311	1.38359	91.7372	0.958982	91.5385	0.841095
43.9059	164.292	1.4356	92.5851	1.00205	91.5153	0.852041
44.0197	170.875	1.35406	93.3491	0.936208	91.6039	0.843295
44.1335	177.663	1.37957	94.7829	0.980605	91.5959	0.912784
44.2473	184.106	1.22808	96.113	0.90369	91.5523	0.842507
44.3611	190.662	1.26385	98.0625	1.03047	91.5212	0.924364
44.4749	196.672	1.24825	100.034	0.97913	91.4173	1.05815
44.5887	202.837	1.10617	102.515	1.02793	91.4417	1.07384
44.7025	208.513	1.1829	105.011	0.819819	91.3696	1.03961
44.8162	214.056	1.26807	108.031	0.975052	91.4236	1.06779
44.93	218.766	1.42409	111.014	1.09449	91.4679	1.12833
45.0438	223.77	1.49931	114.401	1.15644	91.5347	1.04818
45.1576	228.303	1.54538	117.797	1.0865	91.5236	1.27386
45.2714	232.492	1.66109	121.513	1.07488	91.6176	1.20544
45.3852	236.196	1.69539	125.081	1.13425	91.5813	1.28235
45.499	239.639	1.73248	128.943	1.25776	91.6774	1.16628
45.6128	242.59	1.89389	132.52	1.29834	91.7435	1.16954
45.7266	245.419	1.85533	136.498	1.38443	91.843	1.11705
45.8404	247.693	2.05289	140.271	1.41298	91.9464	1.08231
45.9542	249.819	1.92206	144.085	1.47827	91.9443	1.13507
46.068	251.651	1.99993	147.741	1.47668	91.9223	1.06367
46.1818	253.416	1.89259	151.69	1.46954	91.954	1.0669
46.2956	254.852	1.90027	155.281	1.68073	91.9719	1.24239
46.4093	256.244	1.86524	158.883	1.70004	91.9803	1.21441
46.5231	257.262	1.93787	162.177	1.55654	91.9116	1.35001
46.6369	258.268	1.94818	165.532	1.5514	91.91	1.25851
46.7507	259.119	1.94598	168.589	1.60667	91.8038	1.11903
46.8645	259.911	1.93137	171.552	1.54458	91.7142	1.09624
46.9783	260.53	1.92626	174.429	1.65572	91.515	1.11635
47.0921	261.229	1.88965	176.995	1.65411	91.4873	1.03189
47.2059	261.682	2.0182	179.337	1.56944	91.3757	1.08475
47.3197	262.31	1.9038	181.618	1.51821	91.3734	1.11535
47.4335	262.675	1.90901	183.782	1.48827	91.3647	1.13966
47.5473	263.132	1.82298	185.692	1.63255	91.4323	1.14857
47.6611	263.502	1.89432	187.438	1.53443	91.389	1.17549
47.7749	263.965	1.78333	189.086	1.58124	91.4129	1.19641
47.8886	264.299	1.86428	190.495	1.45717	91.3693	1.24917
48.0024	264.741	1.87066	191.786	1.3989	91.441	1.25671
48.1162	265.049	1.86756	193.113	1.51477	91.3798	1.25901
48.23	265.412	1.89803	194.131	1.51657	91.4518	1.21726
48.3438	265.595	1.88634	195.135	1.54377	91.4169	1.23394
48.4576	265.948	1.85853	195.881	1.47112	91.4675	1.28547
48.5714	266.224	1.68437	196.605	1.51712	91.4875	1.32693
48.6852	266.616	1.7973	197.215	1.41571	91.5152	1.27066
48.799	266.839	1.81677	197.859	1.27218	91.5929	1.3564
48.9128	267.265	1.84347	198.391	1.33855	91.5721	1.30009
49.0266	267.539	1.97448	198.68	1.26558	91.5827	1.46787
49.1404	267.951	1.85553	199.029	1.44675	91.6485	1.31318
49.2542	268.18	2.16018	199.222	1.2134	91.5896	1.5021
49.368	268.548	2.01457	199.477	1.26565	91.6187	1.43705
49.4817	268.708	2.21991	199.635	1.13604	91.6198	1.43965
49.5955	269.096	2.05145	199.696	1.13431	91.6857	1.44652
49.7093	269.141	2.25706	199.794	0.981266	91.7019	1.46254
49.8231	269.434	2.20397	199.89	1.02406	91.734	1.55117
49.9369	269.588	2.31808	199.902	1.14933	91.6759	1.50817
50.0507	269.883	2.24563	199.987	1.22477	91.7263	1.51579
50.1645	270.01	2.26743	199.981	1.40397	91.669	1.5945
50.2783	270.27	2.31624	200.092	1.41743	91.7123	1.57731
50.3921	270.373	2.33404	199.954	1.46454	91.6519	1.56144
50.5059	270.604	2.23861	200.049	1.47788	91.6855	1.56927
50.6197	270.765	2.50617	200.035	1.60821	91.568	1.55857
50.7335	271.056	2.31331	200.05	1.6027	91.5233	1.56193
50.8473	271.169	2.60224	200.178	1.59333	91.5199	1.60524
50.961	271.463	2.42706	200.2	1.68892	91.4469	1.6757
51.0748	271.579	2.69428	200.25	1.66897	91.4312	1.76271
51.1886	271.865	2.58894	200.29	1.61163	91.4788	1.74821
51.3024	271.819	2.83287	200.285	1.66816	91.4379	1.71105
51.4162	272.088	2.74064	200.333	1.74044	91.4874	1.73282
51.53	272.097	2.70384	200.373	1.76572	91.5478	1.65226
51.6438	272.297	2.61955	200.457	1.74757	91.6263	1.66322
51.7576	272.338	2.5299	200.564	1.91804	91.6234	1.6188
51.8714	272.494	2.37873	200.583	1.96198	91.6633	1.72373
51.9852	272.469	2.17778	200.504	2.03697	91.7	1.54123
52.099	272.716	2.16771	200.528	1.99667	91.7913	1.65764
52.2128	272.751	2.22799	200.582	2.09633	91.7102	1.5587
52.3266	272.985	2.20703	200.643	2.06737	91.7719	1.64983
52.4404	273.036	2.334	200.678	2.12768	91.7438	1.56143
52.5541	273.244	2.38236	200.761	2.05055	91.8011	1.63668
52.6679	273.21	2.37194	200.777	2.09011	91.8363	1.50417
52.7817	273.504	2.49406	200.755	1.95348	91.8939	1.47367
52.8955	273.515	2.48248	200.798	1.76174	91.827	1.58482
53.0093	273.754	2.61272	200.792	1.73954	91.8294	1.64064
53.1231	273.923	2.38397	200.597	1.62569	91.7755	1.52225
53.2369	274.157	2.50714	200.562	1.63404	91.7746	1.52656
53.3507	274.242	2.28701	200.571	1.70278	91.8546	1.45972
53.4645	274.394	2.25771	200.514	1.79628	91.9536	1.52715
53.5783	274.518	2.1055	200.54	1.68507	91.8581	1.55991
53.6921	274.655	2.08193	200.563	1.85626	91.932	1.67738
53.8059	274.852	2.05156	200.56	1.77805	91.9163	1.73859
53.9197	275.093	2.03033	200.588	1.85633	91.9259	1.79731
54.0335	275.092	2.05538	200.635	1.69386	91.8802	1.99034
54.1472	275.308	2.09997	200.623	1.75549	91.8906	1.88235
54.261	275.334	2.12349	200.686	1.58763	91.8229	2.0797
54.3748	275.582	2.18405	200.7	1.70587	91.8734	2.03586
54.4886	275.509	2.3149	200.746	1.64448	91.8349	1.82901
54.6024	275.733	2.37343	200.728	1.68003	91.8482	1.84941
54.7162	275.648	2.34599	200.772	1.58397	91.8725	1.77799
54.83	275.9	2.29007	200.81	1.61739	91.9847	1.74521
54.9438	275.833	2.38772	200.766	1.58171	91.8137	1.65171
55.0576	276.048	2.29179	200.794	1.61272	91.9029	1.65626
55.1714	276.174	2.4553	200.777	1.54509	91.7535	1.46835
55.2852	276.352	2.3564	200.789	1.5345	91.7863	1.41411
55.399	276.341	2.52111	200.723	1.46074	91.7542	1.5299
55.5128	276.571	2.34761	200.652	1.526	91.8146	1.40632
55.6265	276.642	2.49864	200.567	1.64594	91.7195	1.47814
55.7403	276.757	2.32906	200.486	1.78065	91.7573	1.49536
55.8541	276.829	2.51152	200.454	1.7736	91.6579	1.50432
55.9679	277.059	2.42266	200.506	1.78255	91.7345	1.54016
56.0817	277.015	2.34876	200.38	1.72958	91.7005	1.48893
56.1955	277.159	2.27016	200.428	1.67404	91.7027	1.5157
56.3093	277.175	2.36263	200.424	1.76067	91.7518	1.53967
56.4231	277.264	2.29011	200.496	1.83711	91.7752	1.59345
56.5369	277.419	2.41029	200.295	1.70041	91.7534	1.54452
56.6507	277.558	2.34259	200.325	1.6946	91.7221	1.53715
56.7645	277.596	2.29029	200.095	1.80128	91.742	1.52593
56.8783	277.689	2.19461	200.051	1.70324	91.769	1.49376
56.9921	277.692	2.25186	199.995	2.01784	91.708	1.41139
57.1059	277.858	2.10813	199.865	1.99024	91.7216	1.33745
57.2196	277.881	2.1176	199.864	1.98502	91.6925	1.31234
57.3334	278.063	1.99066	199.714	1.9758	91.7238	1.31132
57.4472	278.077	1.90651	199.675	2.04749	91.6831	1.25398
57.561	278.311	1.77715	199.536	2.09435	91.7293	1.25329
57.6748	278.248	1.8363	199.647	2.07368	91.5991	1.22024
57.7886	278.402	1.73211	199.509	2.22238	91.6594	1.26846
57.9024	278.407	1.83155	199.499	1.92562	91.5896	1.32319
58.0162	278.555	1.85722	199.477	1.94642	91.6131	1.38926
58.13	278.531	1.8097	199.486	1.80285	91.5878	1.30187
58.2438	278.618	1.71191	199.485	1.81557	91.6444	1.31401
58.3576	278.47	1.78137	199.369	1.77069	91.5894	1.40932
58.4714	278.655	1.63603	199.371	1.70681	91.6673	1.39264
58.5852	278.574	1.62029	199.359	1.57992	91.7065	1.42181
58.6989	278.567	1.55237	199.338	1.50208	91.8095	1.46917
58.8127	278.562	1.69773	199.405	1.56866	91.8094	1.44672
58.9265	278.681	1.56664	199.362	1.62975	91.868	1.49873
59.0403	278.691	1.69819	199.411	1.48356	91.9025	1.6407
59.1541	278.749	1.63307	199.407	1.5619	91.922	1.65193
59.2679	278.675	1.89841	199.31	1.4695	91.9972	1.69813
59.3817	278.784	1.84722	199.291	1.43111	92.0412	1.74806
59.4955	278.746	1.97366	199.2	1.39372	91.9913	1.65142
59.6093	278.798	1.90764	199.128	1.39396	92.0491	1.56628
59.7231	278.802	2.12379	199.063	1.32555	92.0618	1.70227
59.8369	278.853	2.06036	198.98	1.29533	92.1282	1.71248
59.9507	278.795	2.2022	198.918	1.38001	92.075	1.7763
60.0645	278.794	2.16244	198.811	1.38315	92.1994	1.76115
60.1783	278.74	2.19846	198.798	1.46428	92.1406	1.74067
60.292	278.741	2.23771	198.749	1.42172	92.2052	1.77806
60.4058	278.779	2.27042	198.643	1.43696	92.1886	1.68049
60.5196	278.796	2.20638	198.665	1.4207	92.134	1.70914
60.6334	278.857	2.32871	198.654	1.53087	92.0611	1.79312
60.7472	278.937	2.29991	198.699	1.54756	92.0185	1.87263
60.861	278.723	2.56986	198.644	1.51791	91.9286	1.90689
60.9748	278.655	2.59893	198.62	1.53381	91.967	2.00438
61.0886	278.878	2.53183	198.638	1.5579	91.8299	2.05579
61.2024	278.916	2.50495	198.627	1.52186	91.8817	2.055
61.3162	278.987	2.61405	198.522	1.64591	91.906	2.12202
61.43	279.093	2.53934	198.478	1.64461	91.9872	2.24936
61.5438	279.054	2.70949	198.506	1.71131	91.8823	2.18626
61.6576	279.122	2.73043	198.468	1.68882	92.0017	2.29802
61.7713	279.119	2.74636	198.573	1.79963	91.9852	2.14445
61.8851	279.094	2.67317	198.584	1.78329	92.0653	2.1722
61.9989	279.142	2.69028	198.59	1.85309	92.0489	2.13778
62.1127	279.239	2.64633	198.618	1.92917	92.004	2.12012
62.2265	279.186	2.53065	198.544	1.94516	92.1435	1.98719
62.3403	279.212	2.52855	198.546	2.03165	92.1419	1.94217
62.4541	279.257	2.54284	198.488	2.0257	92.1287	1.85688
62.5679	279.324	2.57617	198.415	1.95175	92.2031	1.8205
62.6817	279.338	2.56465	198.48	2.12829	92.119	1.67444
62.7955	279.446	2.51975	198.522	2.04658	92.1251	1.66405
62.9093	279.386	2.57179	198.483	2.07506	92.0623	1.61724
63.0231	279.433	2.64171	198.505	2.08191	92.0376	1.60794
63.1369	279.447	2.50498	198.29	1.94654	92.0206	1.50367
63.2507	279.51	2.60249	198.316	1.91616	92.0085	1.50692
63.3644	279.58	2.47704	198.19	1.73575	92.0328	1.43194
63.4782	279.681	2.51677	198.123	1.65198	92.0051	1.40412
63.592	279.728	2.48928	198.042	1.53132	92.0497	1.37319
63.7058	279.815	2.54209	197.968	1.43672	92.0905	1.36484
63.8196	279.824	2.48287	197.79	1.33743	92.0417	1.31243
63.9334	279.873	2.44085	197.726	1.38631	92.0133	1.26991
64.0472	279.869	2.39045	197.72	1.40622	92.0013	1.23506
64.161	279.882	2.41995	197.704	1.29011	92.0311	1.19188
64.2748	279.881	2.33563	197.671	1.32325	91.9923	1.27364
64.3886	279.903	2.31248	197.607	1.31247	92.0368	1.25649
64.5024	279.922	2.31707	197.549	1.36841	92.0145	1.35473
64.6162	279.974	2.36321	197.565	1.44355	92.0133	1.46594
64.73	279.958	2.37516	197.618	1.44724	91.9162	1.42902
64.8438	279.98	2.3392	197.594	1.53871	91.8666	1.45076
64.9575	279.972	2.28936	197.577	1.57412	91.8619	1.48082
65.0713	280.025	2.36187	197.617	1.65603	91.9153	1.45886
65.1851	279.969	2.41114	197.491	1.60675	91.9146	1.30293
65.2989	279.988	2.51456	197.468	1.6901	91.9437	1.34231
65.4127	279.91	2.56122	197.478	1.57779	92.0111	1.28147
65.5265	279.911	2.69321	197.418	1.61897	92.0601	1.37595
65.6403	279.888	2.72703	197.421	1.60852	92.0748	1.36592
65.7541	279.918	2.73541	197.464	1.59007	92.1198	1.27198
65.8679	279.973	2.78486	197.308	1.53847	92.1892	1.29282
65.9817	279.984	2.75275	197.227	1.5158	92.203	1.31624
66.0955	279.972	2.71542	197.095	1.58035	92.2573	1.38191
66.2093	280.046	2.68526	197.007	1.66065	92.3706	1.31642
66.3231	280.054	2.74937	196.92	1.76512	92.29	1.41102
66.4368	280.108	2.66246	196.787	1.96089	92.3333	1.3708
66.5506	280.105	2.65502	196.704	1.883	92.3368	1.3496
66.6644	280.202	2.66075	196.668	1.92615	92.3908	1.29543
66.7782	280.12	2.51202	196.637	2.11179	92.4049	1.43014
66.892	280.222	2.51693	196.664	2.15432	92.4967	1.38465
67.0058	280.102	2.4902	196.608	2.03765	92.4318	1.34938
67.1196	280.08	2.47457	196.561	2.06502	92.4222	1.21643
67.2334	280.087	2.43672	196.481	1.86824	92.3647	1.10806
67.3472	280.191	2.45572	196.399	1.84513	92.3758	1.06656
67.461	280.077	2.26944	196.444	1.98377	92.2418	0.980121
67.5748	280.137	2.19216	196.35	1.99558	92.197	0.951449
67.6886	280.153	2.19236	196.295	1.82517	92.1931	0.956082
67.8024	280.234	2.11307	196.221	1.83431	92.2143	0.993228
67.9162	280.262	2.18794	196.093	1.91169	92.2347	0.991225
68.0299	280.337	2.08098	196.017	1.91151	92.2555	0.987518
68.1437	280.344	2.13598	196.129	2.01564	92.1186	1.12223
68.2575	280.429	2.07087	196.073	2.06034	92.1591	1.12312
68.3713	280.359	2.13308	196.043	1.87988	92.1985	1.16246
68.4851	280.39	2.16178	195.976	1.83861	92.2521	1.20585
68.5989	280.288	2.17397	196.103	1.96313	92.2057	1.14347
68.7127	280.236	2.22829	196.087	2.00079	92.2796	1.10783
68.8265	280.145	2.2897	196.152	2.01407	92.2576	1.24262
68.9403	280.146	2.29169	196.102	2.07015	92.3367	1.21643
69.0541	280.02	2.15922	196.089	1.80033	92.3503	1.21651
69.1679	279.945	2.20694	196.041	1.81585	92.4255	1.27987
69.2817	279.932	2.08591	196.149	1.7622	92.419	1.0735
69.3955	280.006	2.04305	196.079	1.76187	92.4721	1.04959
69.5092	279.888	2.2033	196.093	1.76358	92.5164	1.20465
69.623	279.956	2.14705	196.062	1.88897	92.4758	1.27742
69.7368	279.932	2.38373	195.972	1.74213	92.5805	1.34196
69.8506	279.945	2.23735	195.963	1.70799	92.6281	1.41743
69.9644	279.937	2.39626	195.82	1.65667	92.6689	1.36424
70.0782	280.066	2.30871	195.773	1.59722	92.7063	1.28312
70.192	279.965	2.52402	195.705	1.58725	92.6359	1.48098
70.3058	280.062	2.36461	195.582	1.59834	92.6367	1.38066
70.4196	280.002	2.66641	195.552	1.66432	92.6373	1.58852
70.5334	280.073	2.55406	195.474	1.65133	92.6778	1.55393
70.6472	280.05	2.73964	195.431	1.80858	92.6206	1.61386
70.761	280.109	2.77796	195.355	1.86501	92.6708	1.67175
70.8748	279.99	2.8479	195.376	1.8967	92.6025	1.68004
70.9886	280.079	2.86993	195.32	1.90237	92.6395	1.73567
71.1023	279.982	2.92583	195.245	1.88675	92.433	1.72221
71.2161	279.976	2.89194	195.238	1.84846	92.484	1.76623
71.3299	279.988	3.11988	195.107	1.91659	92.3854	1.76583
71.4437	280.023	3.0349	195.081	1.77218	92.3827	1.76897
71.5575	279.986	3.16713	195.113	1.86503	92.2852	1.76761
71.6713	280.036	3.03693	195.124	1.83026	92.2491	1.72796
71.7851	279.956	3.22309	195.022	1.8209	92.2171	1.79266
71.8989	279.983	3.02092	195.012	1.8528	92.1755	1.79397
72.0127	279.918	3.23119	194.978	1.82545	92.1796	1.84543
72.1265	279.983	3.05791	194.925	1.84231	92.2666	1.82969
72.2403	279.94	3.3609	194.993	1.98834	92.1269	1.76365
72.3541	279.949	3.24443	194.91	2.04262	92.2264	1.76966
72.4679	279.949	3.42543	194.901	2.01748	92.2116	1.76538
72.5816	280.02	3.41018	194.823	2.05888	92.2987	1.76299
72.6954	279.955	3.46712	194.891	2.08212	92.3158	1.71397
72.8092	280.039	3.42113	194.816	2.02491	92.3981	1.72358
72.923	279.849	3.43519	194.902	2.21216	92.4065	1.71784
73.0368	279.932	3.29572	194.826	2.11952	92.4446	1.71149
73.1506	279.898	3.45508	194.838	2.2119	92.3968	1.75837
73.2644	279.831	3.38022	194.802	2.1203	92.4459	1.79149
73.3782	279.809	3.3102	194.742	2.32661	92.4627	1.64297
73.492	279.819	3.3387	194.699	2.20835	92.5004	1.63297
73.6058	279.762	3.44794	194.709	2.17924	92.4387	1.6364
73.7196	279.763	3.40537	194.7	2.23291	92.506	1.60224
73.8334	279.806	3.41402	194.634	2.16968	92.4458	1.61964
73.9472	279.818	3.48494	194.633	2.2003	92.5007	1.63482
74.061	279.749	3.44922	194.524	2.10279	92.5046	1.51628
74.1747	279.823	3.50906	194.436	2.11543	92.5843	1.51529
74.2885	279.716	3.42149	194.29	1.76727	92.5193	1.50868
74.4023	279.879	3.50902	194.117	1.6792	92.5777	1.47211
74.5161	279.796	3.44277	193.976	1.58211	92.5211	1.40817
74.6299	279.921	3.53476	193.813	1.58082	92.4997	1.41376
74.7437	279.819	3.35899	193.829	1.56466	92.5159	1.38481
74.8575	280.012	3.4362	193.734	1.50073	92.5331	1.37437
74.9713	279.83	3.32179	193.744	1.70531	92.5501	1.42914
75.0851	279.813	3.38327	193.759	1.71299	92.5991	1.47635
75.1989	279.847	3.26179	193.539	1.68304	92.5833	1.5112
75.3127	279.906	3.33467	193.51	1.84273	92.5895	1.64078
75.4265	279.822	3.33865	193.412	1.78771	92.5071	1.62179
75.5403	279.851	3.40771	193.401	1.88721	92.5148	1.71306
75.6541	279.771	3.43539	193.295	1.87104	92.4462	1.77772
75.7678	279.738	3.40448	193.245	2.07771	92.4622	1.67853
75.8816	279.608	3.41294	193.246	1.84314	92.3805	1.82059
75.9954	279.689	3.4075	193.203	2.02607	92.4347	1.84729
76.1092	279.45	3.53686	193.168	1.72005	92.4313	1.86492
76.223	279.51	3.56753	193.118	1.82719	92.437	1.88008
76.3368	279.314	3.6266	193.105	1.70409	92.5129	1.93461
76.4506	279.351	3.65047	193.09	1.68832	92.5436	1.84653
76.5644	279.235	3.61919	193.214	1.65727	92.6012	1.99377
76.6782	279.251	3.68903	193.203	1.66134	92.6544	1.95122
76.792	279.241	3.7502	193.144	1.59222	92.6351	1.99489
76.9058	279.28	3.71418	193.094	1.54696	92.6319	1.97148
77.0196	279.152	3.70359	193.082	1.55417	92.7031	1.9638
77.1334	279.148	3.68529	193.07	1.53864	92.7526	1.90931
77.2471	279.098	3.75862	192.936	1.67784	92.7851	2.02888
77.3609	279.074	3.58308	192.859	1.80296	92.824	2.02188
77.4747	279.072	3.78283	192.734	1.76831	92.7829	2.01604
77.5885	279.057	3.66164	192.655	1.87225	92.8115	2.06959
77.7023	278.98	3.71364	192.561	1.85462	92.7397	1.99498
77.8161	278.994	3.66639	192.48	1.95541	92.7363	2.00437
77.9299	278.935	3.69585	192.379	1.96865	92.802	1.99711
78.0437	279.004	3.66314	192.333	1.94628	92.8486	2.02715
78.1575	278.828	3.74984	192.294	2.02536	92.867	2.14233
78.2713	278.858	3.7085	192.276	1.9647	92.8943	2.15117
78.3851	278.784	3.84045	192.258	1.9608	92.9024	2.16286
[truncated: 146 more rows]

## Sheet: Sheet10
ca2_a_1_50mM MES pH 6, 50mM NaCl.xlsx - Cumulant Radius (unfolding) - Data Points	ca2_a_1_50mM MES pH 6, 50mM NaCl.xlsx - Unnamed: 1	ca2_a_1_50mM MES pH 6, 50mM NaCl.xlsx - Unnamed: 2	ntd2_a_1.2_50mM MES pH 6, 50mM NaCl.xlsx - Unnamed: 1	ntd2_a_1.2_50mM MES pH 6, 50mM NaCl.xlsx - Unnamed: 2	ctd2_a_0.8_50mM MES pH 6, 50mM NaCl.xlsx - Unnamed: 1	ctd2_a_0.8_50mM MES pH 6, 50mM NaCl.xlsx - Unnamed: 2
[truncated: 272 more rows]

[truncated: 27 more sheets: Sheet11, Sheet12, Sheet13, Sheet14, Sheet15, Sheet16, Sheet17, Sheet18, Sheet19, Sheet20, Sheet21, Sheet22, Sheet23, Sheet24, Sheet25, Sheet26, Sheet27, Sheet28, Sheet29, Sheet30 …]
